# Supplementary material for: DNA strand asymmetry generated by CpG hemimethylation has opposing effects on CTCF binding
Source: Nucleic Acids Res. 2023 Apr 24;51(12):5997–6005. doi: 10.1093/nar/gkad293 (PMC10325916; doi:10.1093/nar/gkad293)
Supplement: gkad293_Supplemental_Files [file gkad293_supplemental_files.zip]

Archive with 2 entries (2 files):
- Thomas et al NAR Supplementary Data 2023.pdf
- Thomas et al NAR Supplementary Tables S3 and S4.xlsx
