# Supplementary material for: DNA strand asymmetry generated by CpG hemimethylation has opposing effects on CTCF binding
Source: Nucleic Acids Res. 2023 Apr 24;51(12):5997–6005. doi: 10.1093/nar/gkad293 (PMC10325916; doi:10.1093/nar/gkad293)
Supplement: gkad293_Supplemental_Files [file gkad293_supplemental_files.zip › Thomas et al NAR Supplementary Tables S3 and S4.xlsx]

## Sheet: Table S3 - human hemi-CpGs
Table S3. Hemimethylated CpGs within CTCF motifs - data from Xu and Corces (2018)											W=Watson, C=Crick, B=both strands
Chromosome	hg38 CpG start	hg38 CpG end	pulse_P_Watson_Methyl	pulse_Da_Watson_Methyl	chase_P_Watson_Methyl	chase_Da_Watson_Methyl	pulse_P_Crick_Methyl	pulse_Da_Crick_Methyl	chase_P_Crick_Methyl	chase_Da_Crick_Methyl	Methylated strand	Motif strand	Gene (Distance in bp)
chr1	110229441	110229443	40		100	0	66.67	100	42.86	50	B		RBM15 (-109064), KCNC4 (+17969)
chr1	152777734	152777736	33.33	0	33.33	66.67	40	100	33.33	100	C	W	LCE1E (-8542), LCE1F (+1363)
chr1	160416617	160416619	47.83	66.67	88.89	50	90	100	75	0	B		VANGL2 (+16032), SLAMF6 (+106635)
chr1	175102249	175102251	33.33	100	100	100	100	100	100	0	B		TNN (+34392), KIAA0040 (+90504)
chr1	17999063	17999065	88.89	54.55	42.86	66.67	77.78	0	37.5	100	B		IGSF21 (-108682), ACTL8 (+243751)
chr1	19288377	19288379	80	36.36	50	75	12.5	0	25	100	B		AKR7A3 (+872)
chr1	201112477	201112479	0	66.67	50		100	50	83.33	100	C	C	CACNA1S (+88)
chr1	214673102	214673104	50	66.67	50	100	50	100	80	100	C	W	KCNK2 (-410133), CENPF (+69908)
chr1	218378060	218378062	50	66.67	50	25	100	100	50	100	C	W	LYPLAL1 (-795783), TGFB2 (+31826)
chr1	220253527	220253529	100	100	100	100	66.67	0	100	0	W	C	RAB3GAP2 (+18926), IARS2 (+159426)
chr1	222772257	222772259	80	100	0	66.67	100	0	60	100	B		DISP1 (-156166), BROX (+59705)
chr1	22286758	22286760	50	100	35.71	44.44	55.56	100	42.86	87.5	C	C	ZBTB40 (-165092), WNT4 (-143793)
chr1	227968898	227968900	0		0		100	100	100	100	C	C	WNT3A (-38152), WNT9A (-21001)
chr1	227970674	227970676	50	100	0	100	100	100		100	C	W	WNT3A (-36376), WNT9A (-22777)
chr1	227974008	227974010	0	100	0	100	100	100	100	100	C	C	WNT3A (-33042), WNT9A (-26111)
chr1	237833368	237833370	50	40	40	0	0	100	66.67	100	C	C	ZP4 (+57553), RYR2 (+791164)
chr1	246227302	246227304	80	100	100	100	20	0	60	33.33	W	W	SMYD3 (+279954)
chr1	27432633	27432635	0		100	100	75	100	100	0	B		GPR3 (+39990), WASF2 (+57524)
chr1	29396866	29396868	100	100	80	87.5	100	25	100	0	W	W	PTPRU (+160351)
chr1	3241812	3241814	100	80	100	80	100	50	100	50	W	W	ARHGEF16 (-212613), PRDM16 (+172602)
chr1	35794592	35794594	50		50		100	100	91.67	100	C	W	CLSPN (-24665), AGO4 (-13579)
chr1	41492451	41492453	77.78	46.15	75	71.43	50	25	44.44	25	W	W	EDN2 (-7781), HIVEP3 (+426046)
chr1	49651265	49651267	100		40	0	42.86	0	71.43	100	B		BEND5 (-874348), AGBL4 (+372647)
chr1	52721346	52721348	100	75	33.33	100		0	100	100	B		COA7 (-22981), ZYG11B (-5162)
chr1	52721353	52721355	100	66.67	100	100		0	100	50	W	C	COA7 (-22988), ZYG11B (-5155)
chr1	52913766	52913768	68.75	42.86	75	42.86	50	0	50	25	W	W	ECHDC2 (+8000), ZYG11A (+71031)
chr1	6634797	6634799	100	100	50	66.67	76.92	50	50	100	B		THAP3 (+9932), DNAJC11 (+67126)
chr1	87510160	87510162	50	100	100	100	100	100	100	50	B		LMO4 (+181693)
chr10	100567503	100567505	50	50	90	100	100	100	33.33	25	B		PAX2 (-178207), HIF1AN (+31645)
chr10	11440	11442	0	33.33	0	0	40	66.67	33.33	100	C	W	TUBB8 (+38148)
chr10	127492609	127492611	66.67	0	100	0	42.86	14.29	33.33	45.45	W	W	NPS (-56759), DOCK1 (+587154)
chr10	128265919	128265921	100	25	66.67	0	25	0	16.67	0	W	W	MKI67 (-139535)
chr10	128776807	128776809	66.67	75	80	100	55.56	0	80	0	W	W	MGMT (-690376), MKI67 (-650423)
chr10	128776810	128776812	54.55	100	60	33.33	50	0	40	0	W	W	MGMT (-690373), MKI67 (-650426)
chr10	131772966	131772968	25	100	85.71	66.67	90	77.78	50	33.33	B		PPP2R2D (-127677)
chr10	132794211	132794213	50	66.67	75	0	20	100	66.67	16.67	B		NKX6-2 (-8160), CFAP46 (+148373)
chr10	133203587	133203589	25	80	25	80	75	100	100	100	C	C	UTF1 (-26686), KNDC1 (+43141)
chr10	133465588	133465590	80	100	83.33	83.33	87.5	0	50	0	W	W	CYP2E1 (-54817), SCART1 (+11643)
chr10	133786189	133786191	0		0	100	0	100		100	C	W	FRG2B (-159395)
chr10	25982282	25982284	33.33	66.67	28.57	57.14	80	100	75	100	C	C	GAD2 (-234024), MYO3A (+48016)
chr10	2867691	2867693	100	14.29	20	50	50	0	66.67	75	B		PFKP (-199828)
chr10	49619861	49619863	33.33	40	100	66.67	50	88.89	66.67	33.33	B		CHAT (+5825), OGDHL (+142461)
chr10	79685306	79685308	23.53	14.29	33.33	28.57	70	100	100	100	C	W	SFTPA1 (+74362), SFTPD (+263796)
chr10	93426820	93426822	61.54	100	50	50	100	0	100	0	W	W	MYOF (+55373), CYP26A1 (+352931)
chr11	107879202	107879204	37.5	75	100	0	33.33	100	75	0	B		RAB39A (-49300), SLC35F2 (-20015)
chr11	116533636	116533638	40	40	100	60	40	100	71.43	33.33	B		BUD13 (+239351)
chr11	131373609	131373611	100	75	100	57.14	75	37.5	66.67	50	W	C	NTM (-537852), SNX19 (-457101)
chr11	133951785	133951787	0	0	50	25	0	50	10	0	B		SPATA19 (-106285), IGSF9B (+5199)
chr11	18739890	18739892	60	66.67	100	100	87.5	0	80	0	W	C	IGSF22 (-13711), PTPN5 (+51951)
chr11	296420	296422	100	0	33.33	100	100	50	85.71	100	B		IFITM5 (+3105), PGGHG (+7283)
chr11	3157685	3157687	100	100	83.33	100	100	50	50	0	W	C	CARS (-100249), OSBPL5 (+7668)
chr11	430440	430442	50	0	0	50	0	100	100	100	C	W	SIGIRR (-15465), ANO9 (+11570)
chr11	5683332	5683334	50	66.67	0	75	66.67	100	80	50	C	C	HBG2 (-37544), TRIM5 (+1730)
chr11	64607925	64607927	100	50	100	50	100	50	0	33.33	B		SLC22A12 (+17116), NRXN2 (+115262)
chr11	66334718	66334720	33.33	100	100	100	75	100	50	50	B		CD248 (-17675), RIN1 (+1810)
chr11	69375951	69375953	100	100	0	100	50	50	100	100	B		CCND1 (-265135), TPCN2 (+327055)
chr11	69988004	69988006	50	66.67	33.33	60	33.33	100	80	83.33	C	C	FGF3 (-168981), ANO1 (-90297)
chr11	72030377	72030379	71.43	85.71	100	100	81.82	0	40	0	W	W	LRTOMT (-49953), IL18BP (+31315)
chr11	76715892	76715894	25	100	33.33	80	100	100	100	100	C	C	TSKU (-75859), LRRC32 (-45893)
chr11	78903352	78903354	0		50	100	60	60		100	C	W	NARS2 (-328489), TENM4 (+537298)
chr11	823598	823600	0	50	50	100	60	100	100	100	C	W	CRACR2B (-4908)
chr11	867754	867756	100	100	100	75	42.86	50	60	40	W	C	TSPAN4 (+23309), CHID1 (+37061)
chr12	113150523	113150525	100		100	100	63.64	22.22	75	42.86	W	W	CFAP73 (+666)
chr12	116763793	116763795	90	100	100	100	66.67	0	100	0	W	W	RNFT2 (+25503), HRK (+117647)
chr12	124372326	124372328	0	0	100		77.78	80	100	0	B		NCOR2 (+122925), RFLNA (+399086)
chr12	124411041	124411043	80	33.33	62.5	100		0	0	0	W	W	NCOR2 (+84210), RFLNA (+437801)
chr12	124433940	124433942	75	100	100	100	50	0	50	33.33	W	C	NCOR2 (+61311), RFLNA (+460700)
chr12	130662084	130662086	100	66.67	100	100	80	40	75	40	W	W	RIMBP2 (-144220), STX2 (+177109)
chr12	131851396	131851398	81.25	100	100	66.67	80	0	75	50	W	W	ULK1 (-43254), MMP17 (+23004)
chr12	15858599	15858601	87.5	60	0	33.33	66.67	0	100	66.67	B		EPS8 (-69024), STRAP (-23795)
chr12	1840462	1840464	100	25	100		100	50	33.33	0	W	W	LRTM2 (+20196), CACNA2D4 (+78373)
chr12	34347513	34347515	0	0	100	100	66.67	100	100	50	B		ALG10 (+325233)
chr12	453233	453235	40	66.67	0	0	42.86	100	100	66.67	C	W	B4GALNT3 (-7130), CCDC77 (+51658)
chr12	453357	453359	0	25	0	0	33.33	100	60	100	C	W	B4GALNT3 (-7006), CCDC77 (+51782)
chr12	453512	453514	0	100	100	25	25	100	50	16.67	B		B4GALNT3 (-6851), CCDC77 (+51937)
chr12	453517	453519	50	100	100	0	40	100	50	16.67	B		B4GALNT3 (-6846), CCDC77 (+51942)
chr12	52316092	52316094	75	100	66.67		60	16.67	44.44	0	W	C	KRT81 (-24559), KRT83 (+5305)
chr12	94980767	94980769	100	100	100	66.67	90	50	100	50	W	C	TMCC3 (-330206), NDUFA12 (+23002)
chr12	96124257	96124259	100	100	100	87.5	70	40	100	40	W	W	LTA4H (-88597), ELK3 (-70124)
chr13	106425837	106425839	100	100	100	100	100	50	75	50	W	W	EFNB2 (+109276), DAOA (+959549)
chr13	20229803	20229805	100	0	40	100	66.67	0	75	100	B		GJB2 (-40024), GJB6 (+2591)
chr13	26657074	26657076	50	0	80	100	11.11	0	14.29	14.29	W	W	WASF3 (+99325), GPR12 (+103710)
chr13	49554616	49554618	44.44	40	83.33	20	50	100	66.67	25	B		RCBTB1 (+30966), PHF11 (+58656)
chr13	97115233	97115235	100	83.33	0	71.43	72.73	50	66.67	77.78	B		OXGR1 (-120884), MBNL2 (-107062)
chr14	101708310	101708312	84.62	77.78	100	100	63.64	0	100	33.33	W	W	PPP2R5C (-53487), DIO3 (+146960)
chr14	102507209	102507211	100	100	100	100	100	0	100	33.33	W	W	ANKRD9 (+2581), TECPR2 (+144247)
chr14	104176093	104176095	0	100	50	50	100	100	100	100	C	C	C14orf180 (-403670), KIF26A (+37371)
chr14	105236272	105236274	50	66.67	100	100	100	100	80	50	B		NUDT14 (-54970), BTBD6 (-12301)
chr14	106865427	106865429	75	100	50	50	66.67	0	75	100	B		NONE
chr14	106879348	106879350	100	77.78	50	100	83.33	50	60	100	B		NONE
chr14	24316311	24316313	10	0	0	0	42.86	66.67	20	50	C	W	CIDEB (-4917), LTB4R (+3001)
chr14	30738104	30738106	92.31	66.67	100	75	33.33	0	66.67	33.33	W	W	COCH (-136454), SCFD1 (+115993)
chr14	81236196	81236198	100	100	0	100	100	50	100	100	B		GTF2A1 (-15275), STON2 (+191207)
chr14	90343765	90343767	100	100	100		100	0	100	0	W	W	CALM1 (-53217), NRDE2 (-11629)
chr14	92600838	92600840	62.5	40	50	66.67	22.22	0	40	100	B		RIN3 (+87065), LGMN (+147840)
chr14	96740399	96740401	100	50	100	66.67	100	0	100	50	W	C	VRK1 (-56904), PAPOLA (+238027)
chr15	19899698	19899700	100	100	100	100		50		0	W	W	NONE
chr15	40585532	40585534	36.36	66.67	0	20	57.14	100	75	66.67	C	W	KNL1 (-8487), RPUSD2 (+16233)
chr15	60595888	60595890	16.67	50	91.67	75	71.43	77.78	90	33.33	B		ICE2 (-116744), RORA (+31574)
chr15	63807883	63807885	0	100	50	100	92.86	90	90	100	C	C	HERC1 (+26004), FBXL22 (+210531)
chr15	64519138	64519140	50	25	87.5	66.67	28.57	0	66.67	0	W	W	ZNF609 (+19847), OAZ2 (+184142)
chr15	70055022	70055024	33.33	100	100		16.67	100	71.43	44.44	B		TLE3 (+43153), RPLP1 (+602239)
chr15	77992402	77992404	0	0	0	0	0	50	50	50	C	W	LINGO1 (-359913), TBC1D2B (+85249)
chr15	78742889	78742891	100	100	0	100	100	0	100	100	B		CHRNB4 (-101645), ADAMTS7 (+68541)
chr15	78760003	78760005	100		0	100		50	100	100	B		CHRNB4 (-118759), ADAMTS7 (+51427)
chr15	90893294	90893296	30.77	33.33	20	71.43	54.55	80	88.89	100	C	W	MAN2A2 (-9697), FES (+8883)
chr15	94165652	94165654	50	100	0	100	100	100	100	100	C	W	MCTP2 (-132613)
chr16	2715411	2715413	42.86	83.33	0	62.5	62.5	100	50	50	C	W	PRSS27 (+4803), KCTD5 (+32937)
chr16	35492459	35492461	100	100	0		85.71	50	100	50	B		NONE
chr16	54460507	54460509	50	75	70	50	75	100	63.64	0	B		IRX5 (-470354), IRX3 (-173745)
chr16	57318378	57318380	75	100	66.67	72.73	50	0	70	0	W	C	CCL22 (-40393), PLLP (-33692)
chr16	65728438	65728440	69.23	55.56	50	42.86	42.86	0	33.33	100	B		CDH5 (-638191), CDH11 (-606241)
chr16	66849755	66849757	100	40	91.67	63.64	57.14	50	50	0	W	C	PDP2 (-30605), CA7 (+5377)
chr16	73546495	73546497	66.67	16.67	66.67	50	40	0	16.67	0	W	W	PSMD7 (-750279), ZFHX3 (-415402)
chr16	74412300	74412302	75	100	50	75		0		0	W	C	CLEC18B (+9091), NPIPB15 (+34423)
chr16	75100377	75100379	33.33	100	33.33	50	91.67	100	83.33	92.31	C	C	LDHD (+16389), ZNRF1 (+101348)
chr16	88824912	88824914	100	66.67	100	100	80	0	100	50	W	C	APRT (-12969), GALNS (+32053)
chr16	88902210	88902212	100	25	50	100	60	40	75	100	B		PABPN1L (-35593), CBFA2T3 (+74993)
chr16	89732921	89732923	50		50	100	80	100	100	100	C	C	ZNF276 (+11378), FANCA (+83724)
chr17	10764955	10764957	100	70	33.33	100	100	50	88.89	88.89	B		TMEM220 (-34640), LINC00675 (+39143)
chr17	21437374	21437376	75	33.33	50	71.43	33.33	0	20	0	W	C	KCNJ18 (-255148), KCNJ12 (+61178)
chr17	21693185	21693187	80		100	100	50	0		20	W	W	KCNJ18 (+663)
chr17	22695373	22695375	100	50	0	100	0	25	0	66.67	B		MTRNR2L1 (+172263)
chr17	26995204	26995206	100	66.67	100	75	100	50	66.67	0	W	C	WSB1 (-298875)
chr17	27645822	27645824	100	0	100	0	0	0		0	W	C	LGALS9 (+16025), NOS2 (+154676)
chr17	3291647	3291649	100	50	20	100	55.56	33.33	66.67	75	B		OR3A2 (-12674), OR3A1 (+6712)
chr17	39654055	39654057	16.67	11.11	15.38	0	62.5	66.67	33.33	100	C	C	TCAP (-10131), STARD3 (+16991)
chr17	4656772	4656774	100	100	100	100	25	50	85.71	0	W	W	ALOX15 (-14479), PELP1 (+47552)
chr17	4656783	4656785	100		100	100	40	50	57.14	50	W	W	ALOX15 (-14490), PELP1 (+47541)
chr17	62831897	62831899	100	50	100	100	77.78	50	87.5	0	W	C	TANC2 (-177658), MARCH10 (-23554)
chr17	75065092	75065094	50	66.67	25	100	100	100	100	100	C	W	SLC16A5 (-23845), KCTD2 (+17848)
chr17	76088212	76088214	33.33	44.44	87.5	75	66.67	100	100	20	B		ZACN (+9031), EXOC7 (+15533)
chr17	79315431	79315433	50	50	60	66.67	78.57	100	100	0	B		RBFOX3 (+200716), ENGASE (+240487)
chr17	80111884	80111886	100	100	100	44.44	25	22.22	25	0	W	W	GAA (+10181), EIF4A3 (+35298)
chr17	801239	801241	100	100	100	100	0	50	50	0	W	W	GLOD4 (-18899), NXN (+178530)
chr17	8067342	8067344	33.33	66.67	42.86	60	100	100	100	100	C	W	ALOX12B (+20360), ALOX15B (+28326)
chr17	81409473	81409475	33.33	28.57	61.54	100	66.67	100	100	0	B		BAHCC1 (+13999), ACTG1 (+103307)
chr17	81648189	81648191	0	0	50	50	50	100	50	0	B		PDE6G (+8393), TSPAN10 (+10992)
chr17	81648202	81648204	0	0	50	50	71.43	66.67	50	100	C	W	PDE6G (+8380), TSPAN10 (+11005)
chr17	83205923	83205925	50	33.33	0	100		100	0	100	C	C	METRNL (+126233)
chr18	12093754	12093756	50	83.33	100	66.67	66.67	0	0	28.57	W	W	CIDEA (-160564), IMPA2 (+112327)
chr18	14178811	14178813	0	100	100	0	50	100	0	0	B		ANKRD30B (-569428), ZNF519 (-46382)
chr18	14459999	14460001	0	50	0	0	0	100	100	66.67	B		ZNF519 (-327570), ANKRD30B (-288240)
chr18	7966866	7966868	100	0	100	100	0	0	0	50	W	W	RAB12 (-642578), PTPRM (+400085)
chr18	8401735	8401737	50	100	100	100	100	100	100	50	B		RAB12 (-207709), PTPRM (+834954)
chr18	911600	911602	11.11	33.33	50	61.54	8.33	66.67	54.55	0	B		ADCYAP1 (+6492)
chr18	97337	97339	0		50	100	25	66.67	0	0	B		USP14 (-61270)
chr19	10395178	10395180	100	100	100	100	100	42.86	87.5	42.86	W	C	TYK2 (-14503), CDC37 (+8354)
chr19	11131145	11131147	84.62	81.82	77.78	44.44	36.36	33.33	20	20	W	C	SPC24 (+24662), LDLR (+41784)
chr19	11483594	11483596	100	60	0	66.67	40	50	75	66.67	B		ELAVL3 (-2562)
chr19	13298828	13298830	0		100	20	20	50	60	14.29	B		IER2 (+146854), CACNA1A (+207631)
chr19	14641544	14641546	40	100	50	25	100	100	100	100	C	W	ADGRE3 (+33326), CLEC17A (+58422)
chr19	2065118	2065120	100	85.71	0	100	75	40	100	100	B		MKNK2 (-13875), MOB3A (+31213)
chr19	2123711	2123713	28.57	20	33.33	83.33	100	100	100	100	C	W	IZUMO4 (+26843), AP3D1 (+27829)
chr19	2227515	2227517	0	50	50	100	100	80	100	100	C	W	PLEKHJ1 (+8756), DOT1L (+63367)
chr19	2227518	2227520	0	100	50	100	100	80	75	100	C	W	PLEKHJ1 (+8753), DOT1L (+63370)
chr19	2227527	2227529	50	100	50	100	100	100	66.67	100	C	W	PLEKHJ1 (+8744), DOT1L (+63379)
chr19	27895663	27895665	60	0	50	0	33.33	0	33.33	0	W	W	NONE
chr19	29872344	29872346	0	0	0	0	12.5	50	0	50	C	W	URI1 (-69906), CCNE1 (+60447)
chr19	3098618	3098620	100	100	100	100	71.43	0	100	50	W	W	GNA15 (-37574), GNA11 (+4209)
chr19	3101255	3101257	100	80	100	100	100	50	100	50	W	C	GNA15 (-34937), GNA11 (+6846)
chr19	3478509	3478511	70	77.78	83.33	55.56	33.33	20	50	25	W	W	SMIM24 (+2032), NFIC (+111924)
chr19	35619037	35619039	88.89	83.33	100	80	100	33.33	50	0	W	C	RBM42 (-10011), HAUS5 (+6268)
chr19	38395724	38395726	100	50	0	37.5	0	25	0	50	B		FAM98C (-7410), SPRED3 (+5525)
chr19	39826830	39826832	0		50	100	100	80		100	C	W	DYRK1B (+6803), LEUTX (+50236)
chr19	41845212	41845214	20	100	50	33.33	100	100	100	100	C	C	LYPD4 (-540), DMRTC2 (+158)
chr19	427244	427246	14.29	60	36.36	50	40	100	28.57	100	C	W	C2CD4C (-18075), SHC2 (+33751)
chr19	42919433	42919435	0	33.33	25	33.33	75	100	100	100	C	W	PSG6 (-1597)
chr19	43028200	43028202	50	100	100	0	66.67	0	33.33	50	W	C	PSG11 (-1689)
chr19	464139	464141	100	100	100		75	0	100	50	W	W	SHC2 (-3144)
chr19	47860722	47860724	100	50	0	28.57	28.57	12.5	0	50	B		SULT2A1 (+25674), CRX (+38884)
chr19	47860738	47860740	50	50	0	42.86	50	0	12.5	50	B		SULT2A1 (+25658), CRX (+38900)
chr19	49196517	49196519	50	100	100	50	75	100	100	50	B		TRPM4 (+38777), SLC6A16 (+128707)
chr19	49214025	49214027	77.78	63.64	40	42.86	33.33	25	66.67	100	B		TRPM4 (+56285), SLC6A16 (+111199)
chr19	50511871	50511873	16.67	60	50	50	20	100		0	B		JOSD2 (-519)
chr19	50679640	50679642	50	33.33	14.29	44.44	14.29	0	20	66.67	B		SYT3 (-41596), SHANK1 (+37297)
chr19	52397832	52397834	0	80	50	100	40	75	50	100	C	W	ZNF528 (-35)
chr19	52397836	52397838	50	66.67	33.33	100	50	100	100	100	C	W	ZNF528 (-31)
chr19	56217977	56217979	100	80	50	66.67	75	50	100	100	B		ZSCAN5A (+10312), ZSCAN5C (+15677)
chr19	5702190	5702192	20		40		100	100	100	100	C	C	LONP1 (+18099), HSD11B1L (+18158)
chr19	58034306	58034308	0	33.33	50	0	28.57	50	0	0	B		ZSCAN1 (+241)
chr19	58034316	58034318	0	50	50	33.33	25	66.67	33.33	0	B		ZSCAN1 (+251)
chr19	58034321	58034323	0	50	50	33.33	50	66.67	33.33	0	B		ZSCAN1 (+256)
chr19	58369145	58369147	50	100	50	75	60	0	62.5	100	B		ZNF497 (-6392), ZNF837 (+11876)
chr19	693821	693823	0	50	0	80	100	100	100	100	C	C	PRSS57 (+1676), FSTL3 (+17457)
chr19	7857633	7857635	88.89	60	100	71.43	75	33.33	80	33.33	W	C	LRRC8E (-30871), EVI5L (+11091)
chr2	103278777	103278779	50	100	100	100	50	100	100	0	B		TMEM182 (+516765)
chr2	10786402	10786404	100	66.67	100	100	100	50	100	50	W	C	PDIA6 (+46082), ATP6V1C2 (+64754)
chr2	10786405	10786407	100	50	100	100	88.89	50	100	50	W	C	PDIA6 (+46079), ATP6V1C2 (+64757)
chr2	112181541	112181543	40	60	25	50	71.43	100	60	85.71	C	C	FBLN7 (+43157), ZC3H8 (+73569)
chr2	113602090	113602092	0	100	0	0		100		100	C	W	RABL2A (-25220), FOXD4L1 (+103426)
chr2	113602093	113602095	0	100	0	0		100		100	C	W	RABL2A (-25217), FOXD4L1 (+103429)
chr2	113602152	113602154	0	40	66.67	25		50	0	0	B		RABL2A (-25158), FOXD4L1 (+103488)
chr2	129993805	129993807	33.33	100	100		66.67	100	80	40	B		RAB6C (+14142), POTEF (+135416)
chr2	130161235	130161237	37.5	50	33.33	0	66.67	100		100	C	W	POTEF (-32014), MZT2B (-21021)
chr2	131123792	131123794	75	100	100	100	66.67	0		0	W	C	POTEE (-94274), PLEKHB2 (+18946)
chr2	131591486	131591488	40	100	80	100	100	100	100	0	B		GPR39 (-825087), MZT2A (-99065)
chr2	155263776	155263778	50		100	0	78.57	100	100	50	B		KCNJ3 (+565478)
chr2	15808430	15808432	50	83.33	46.15	71.43	87.5	100	57.14	100	C	W	MYCN (-132133), DDX1 (+217253)
chr2	161441296	161441298	66.67	100	50	100	100	0	100	100	B		SLC4A10 (-183129), TBR1 (+25203)
chr2	203764444	203764446	37.5	0	50	33.33	80	100	83.33	100	C	W	CTLA4 (-103341), CD28 (+57897)
chr2	20675495	20675497	33.33	55.56	14.29	37.5	60	100	0	66.67	C	W	GDF7 (+8832), LDAH (+147618)
chr2	218002790	218002792	41.67	33.33	42.86	66.67	87.5	100	66.67	100	C	W	RUFY4 (-66464), TNS1 (-58663)
chr2	231924636	231924638	100	87.5	90.91	100	77.78	50	75	0	W	W	NPPC (+1766), COPS7B (+138192)
chr2	233480607	233480609	100	100	100	100	60	50	100	0	W	W	USP40 (+84982), DGKD (+126101)
chr2	236507628	236507630	50	0	0	25	0	0	25	50	B		IQCA1 (-3932)
chr2	242182208	242182210	100	0	50	100	0	0	0	100	B		RTP5 (+312480)
chr2	2699300	2699302	77.78	62.5	100	0	21.43	0	37.5	33.33	W	C	TRAPPC12 (-680385), MYT1L (-368107)
chr2	42788470	42788472	0	66.67	12.5	33.33	87.5	75	100	100	C	C	OXER1 (-24210), HAAO (+4121)
chr2	45787172	45787174	25	75	100	71.43	83.33	100	62.5	50	B		EPAS1 (-510229), PRKCE (+135399)
chr2	73078128	73078130	100	100	83.33	100	75	50	100	0	W	C	SFXN5 (-6293), RAB11FIP5 (+34889)
chr2	73626737	73626739	100	100	0	50	100	50	100	100	B		NAT8 (+15655), ALMS1 (+240980)
chr2	78779277	78779279	100	100	100	80	33.33	50	80	50	W	C	REG3G (-246423)
chr2	85811322	85811324	50	66.67	0	20		0	0	50	B		ATOH8 (+57429), ST3GAL5 (+77732)
chr2	8645111	8645113	50	62.5	0	42.86	50	100	61.54	100	C	C	ID2 (-33733)
chr2	95025624	95025626	100		100	0	50	20	0	50	W	W	MAL (-59)
chr20	29408011	29408013	100	0	50			0	0	100	B		NONE
chr20	30286360	30286362	100	50	100	100	50	50	33.33	50	W	W	DEFB115 (-971303)
chr20	37151203	37151205	33.33	100	33.33	100	75	100	100	100	C	C	RBL1 (-55209), RPN2 (-27842)
chr20	43445253	43445255	71.43	66.67	45.45	75	54.55	0	72.73	100	B		PTPRT (-255285), SRSF6 (-12674)
chr20	46277665	46277667	85.71	80	81.82	40	66.67	0		0	W	C	CDH22 (+30832), CD40 (+159394)
chr20	46811461	46811463	14.29	0	100	40	40	100	0	0	B		EYA2 (-83162), SLC2A10 (+101975)
chr20	4721434	4721436	100	100	42.86	50	0	50	100	100	B		PRND (-475)
chr20	53571404	53571406	25	33.33	0	66.67	100	100	100	100	C	C	ZNF217 (+22434), TSHZ2 (+598998)
chr20	57431962	57431964	100	66.67	100	83.33	88.89	50	77.78	50	W	W	RBM38 (+40556), CTCFL (+93144)
chr20	58467238	58467240	37.5	40	100	50	66.67	100	75	44.44	B		APCDD1L (+47699), VAPB (+78117)
chr20	59673735	59673737	100	80	100	0	0	0	33.33	50	W	C	PHACTR3 (+69188), SYCP2 (+259919)
chr20	60715358	60715360	50	55.56	37.5	38.46	70	0	100	100	B		CDH4 (-537067), CDH26 (+756932)
chr20	62395762	62395764	50	60	100	57.14	0	100	100	50	B		RPS21 (+8647), CABLES2 (+11522)
chr20	62981316	62981318	50	100	100	100	66.67	100	100	33.33	B		BHLHE23 (+25718), SLC17A9 (+28670)
chr20	664168	664170	57.14	50	100	33.33	66.67	0	50	0	W	C	SRXN1 (-10799), SCRT2 (+12010)
chr20	664170	664172	71.43	50	100	33.33	50	0	100	0	W	C	SRXN1 (-10801), SCRT2 (+12008)
chr20	664172	664174	62.5	50	100	33.33	33.33	0	100	0	W	C	SRXN1 (-10803), SCRT2 (+12006)
chr20	664179	664181	85.71	50	100	25	33.33	0	100	0	W	C	SRXN1 (-10810), SCRT2 (+11999)
chr20	664182	664184	57.14	50	50	0	33.33	0	100	0	W	C	SRXN1 (-10813), SCRT2 (+11996)
chr21	31088598	31088600	100	75	33.33	60	75	50	80	100	B		KRTAP19-8 (-50123), TIAM1 (+470378)
chr21	31088614	31088616	100	66.67	50	80	50	50	100	100	B		KRTAP19-8 (-50139), TIAM1 (+470362)
chr21	42055899	42055901	25	66.67	33.33	75	87.5	100	100	100	C	W	ZBTB21 (-45543), UMODL1 (-15417)
chr21	42850972	42850974	77.78	42.86	25		72.73	12.5	66.67	80	B		WDR4 (+28582), PDE9A (+197218)
chr21	45639261	45639263	40	60	50	66.67	88.89	100	100	100	C	W	PCBP3 (-4432)
chr21	9769322	9769324	100	50	0	25	0	50	0	100	B		TPTE (-752252)
chr22	10722305	10722307	100	100	100	33.33	55.56	33.33	87.5	0	W	C	NONE
chr22	11597685	11597687	0	100	50	100	50	100	0	100	B		NONE
chr22	16132154	16132156	50		100	100	100	100	100	50	B		CCT8L2 (+460655), OR11H1 (+603997)
chr22	16391752	16391754	50	100	40	100	66.67	100	50	100	C	W	CCT8L2 (+201057), OR11H1 (+863595)
chr22	19413641	19413643	50	0	50	0	85.71	100	50	0	B		CLTCL1 (-121928), HIRA (+18091)
chr22	21420506	21420508	0	25	100	0	33.33	50	0	0	B		HIC2 (-21953), RIMBP3B (+37133)
chr22	25350625	25350627	75	33.33	0	100	100	25	100	83.33	B		GRK3 (-214223), CRYBB2 (+131104)
chr22	31629568	31629570	61.11	80	75	76.92	66.67	0	100	0	W	W	PISD (-1348)
chr22	31872474	31872476	20	42.86	0	22.22	53.33	75	40	66.67	C	W	YWHAH (-71986), DEPDC5 (+118452)
chr22	39138778	39138780	100	100	100	0	75	50	100	42.86	W	C	CBX7 (+13871), APOBEC3H (+41504)
chr22	39617418	39617420	50	50	100	50	62.5	100	87.5	25	B		GRAP2 (-283663), CACNA1I (+46666)
chr22	42296727	42296729	58.33	57.14	80	37.5	40	0	20	0	W	W	TCF20 (-81286), NFAM1 (+135667)
chr22	44640091	44640093	100	60	100	100	54.55	0	75	50	W	W	KIAA1644 (-327241), PRR5 (-36993)
chr22	45007449	45007451	100	0	50	0	0	0	0	0	W	W	PHF21B (+2250), ARHGAP8 (+254892)
chr22	47193252	47193254	66.67	100	50	0	50	0	100	100	B		TBC1D22A (+430632)
chr22	47390767	47390769	83.33	100	50		100	0	60	100	B		TBC1D22A (+628147)
chr22	48943991	48943993	50	83.33	20	75	28.57	100	0	71.43	B		FAM19A5 (+454532), BRD1 (+880812)
chr3	127150732	127150734	100	100	50	100	100	50	100	100	B		PLXNA1 (+162139), TPRA1 (+440036)
chr3	127891181	127891183	0	0	0	22.22	37.5	66.67	60	80	C	C	MGLL (-68300), KBTBD12 (-24050)
chr3	12885531	12885533	50	40	50	11.11	12.5	0	20	0	W	W	RPL32 (-43944), IQSEC1 (+187585)
chr3	13145793	13145795	50	60	75	50	33.33	100	22.22	0	B		IQSEC1 (-72677), NUP210 (+274515)
chr3	163762276	163762278	0		50	0	100	85.71	85.71	100	C	C	NONE
chr3	183064786	183064788	40	16.67	80	0	57.14	100	16.67	28.57	B		DCUN1D1 (-84144), MCCC1 (+34800)
chr3	32632349	32632351	100	100	50	66.67	100	50	100	100	B		CNOT10 (-63191), DYNC1LI1 (-61476)
chr3	73110714	73110716	100	80	100	71.43	100	50	83.33	28.57	W	W	PPP4R2 (+113930), PDZRN3 (+514225)
chr3	78029906	78029908	100	80	33.33	80	40	33.33	100	84.62	B		NONE
chr3	79313048	79313050	100	100	50	100	87.5	50	100	100	B		ROBO1 (+454766)
chr3	91348267	91348269	50	80	83.33	40	50	100	0	0	B		NONE
chr4	1193690	1193692	0	0	0	33.33	100	100	100	100	C	W	RNF212 (-80165), SPON2 (+15271)
chr4	126201244	126201246	28.57	75	50	42.86	57.14	100	0	100	C	W	FAT4 (+884846)
chr4	1401313	1401315	50	40	25	33.33	33.33	0		100	B		NKX1-1 (+5017), UVSSA (+53998)
chr4	169843403	169843405	40	100	100		83.33	100	100	0	B		HPF1 (-85451), MFAP3L (+183004)
chr4	169843406	169843408	40	100	100		100	100	100	0	B		HPF1 (-85454), MFAP3L (+183001)
chr4	176692324	176692326	50	66.67	100	100	0	100	66.67	50	B		VEGFC (+100402), SPCS3 (+372361)
chr4	180620026	180620028	50	100	100	100	100	100	50	50	B		NONE
chr4	180620033	180620035	50	100	100	100	100	100	100	0	B		NONE
chr4	182784977	182784979	70	50	42.86	60	33.33	0	100	100	B		DCTD (+132401), TENM3 (+541549)
chr4	18418290	18418292	100	100	50	100	100	50	100	100	B		LCORL (-396431)
chr4	19912297	19912299	50	100	100		100	100	100	50	B		SLIT2 (-341266)
chr4	3556440	3556442	0	0	0	100	62.5	55.56	100	100	C	C	ADRA2C (-209957), LRPAP1 (-23882)
chr4	3774126	3774128	50	100	75	66.67	83.33	100	100	0	B		ADRA2C (+7729), OTOP1 (+452762)
chr4	518780	518782	81.82	50	66.67	66.67	58.33	28.57	36.36	0	W	C	PDE6B (-106825), PIGG (+19551)
chr4	57048050	57048052	50	100	50	100	100	100	85.71	100	C	C	NOA1 (-69228), IGFBP7 (+62334)
chr4	64727773	64727775	66.67	80	50	80	85.71	0	80	100	B		TECRL (-318312), EPHA5 (+942721)
chr4	69664110	69664112	27.27	40	0	20	0	100	33.33	100	C	W	UGT2A1 (-10862), SULT1B1 (+96601)
chr4	7393135	7393137	100	100	0	100	80	50	100	100	B		PSAPL1 (+41837), SORCS2 (+200598)
chr4	7757628	7757630	100	100	100	100	100	50	100	50	W	C	PSAPL1 (-322656), AFAP1 (+182297)
chr5	135121199	135121201	90	100	50	50	66.67	20	71.43	100	B		PITX1 (-86902), H2AFY (+278422)
chr5	139883330	139883332	87.5	88.89	90	87.5	80	0	50	0	W	C	PSD2 (+87510), NRG2 (+159963)
chr5	147394063	147394065	40	0	25	25	52.94	100	45.45	75	C	W	DPYSL3 (+115992), STK32A (+158939)
chr5	170411248	170411250	33.33	50	50	80	66.67	100	88.89	100	C	W	KCNIP1 (-93324), KCNMB1 (-21572)
chr5	17111618	17111620	50	100	100	66.67	75	100	66.67	50	B		MYO10 (-175356), BASP1 (-105941)
chr5	174107615	174107617	66.67	100	100	80	80	0	50	0	W	W	MSX2 (-616917), HGNC:24955 (+62012)
chr5	20250672	20250674	57.14	25	100	20	28.57	0	37.5	50	W	C	CDH18 (+325200)
chr5	28012735	28012737	100	75	50	71.43	60	33.33	87.5	100	B		CDH9 (-974150)
chr5	53799798	53799800	45.45	80	100	75	100	100	100	50	B		NDUFS4 (+239164), ARL15 (+510774)
chr5	60893748	60893750	50	66.67	0		66.67	100	83.33	100	C	W	ELOVL7 (-49360), ERCC8 (+51302)
chr5	74897764	74897766	100	100	0	100	100	50	50	100	B		FAM169A (-30927), GCNT4 (+133134)
chr5	96743910	96743912	83.33	66.67	66.67	75	84.62	33.33	75	0	W	W	ERAP1 (+64189), CAST (+81674)
chr6	108757889	108757891	16.67	50	30	50	66.67	75		100	C	C	ARMC2 (-90532), FOXO3 (+197024)
chr6	10909157	10909159	100		100	100	100	0	80	50	W	C	SYCP2L (+22327), ELOVL2 (+135156)
chr6	109173409	109173411	75	0	0	0	83.33	0	100	100	B		CEP57L1 (+78257), CD164 (+209034)
chr6	148715	148717	0	50	44.44	14.29	20	50	100	100	C	C	DUSP22 (-143746)
chr6	150025274	150025276	18.18	0	50	50	37.5	100	28.57	0	B		RAET1L (+196)
chr6	155879198	155879200	33.33	66.67	100		100	100	100	50	B		ARID1B (-898175), NOX3 (-423296)
chr6	159303933	159303935	50	100	100	50	25	100	25	44.44	B		FNDC1 (+134537), SOD2 (+389394)
chr6	39831932	39831934	100	50	100	75		0	66.67	50	W	W	DAAM2 (+38915), MOCS1 (+95783)
chr6	39831939	39831941	100	100	100	100	100	0	100	50	W	W	DAAM2 (+38922), MOCS1 (+95776)
chr6	40688614	40688616	100	100	0	100	100	50	100	66.67	B		LRFN2 (-101150), UNC5CL (+350602)
chr6	84371152	84371154	100	100	87.5	100	71.43	50	87.5	0	W	W	CEP162 (-143518), TBX18 (+393366)
chr7	100344599	100344601	0	0	0	16.67	0	50	33.33	100	C	C	PILRB (-7576), SPDYE3 (+36898)
chr7	102321320	102321322	0	20	11.11	0	27.27	50	62.5	66.67	C	C	SPDYE6 (+35123), SH2B2 (+36166)
chr7	145126298	145126300	100	75	100	100	44.44	0	75	33.33	W	W	CNTNAP2 (-990060), TPK1 (-290246)
chr7	150323440	150323442	60	100	50	66.67	0	0	42.86	0	W	W	ACTR3C (-20461), RARRES2 (+18202)
chr7	150397361	150397363	50	100	50	100	80	100	100	100	C	C	GIMAP8 (-53268), ZNF775 (+18027)
chr7	151019227	151019229	20	80	80	50	72.73	100	83.33	25	B		ATG9B (+5271), NOS3 (+28233)
chr7	154892722	154892724	75	60	33.33	75	20	25	50	83.33	B		PAXIP1 (+110361), DPP6 (+840043)
chr7	157479882	157479884	0	0	66.67	28.57	25	100	75	16.67	B		DNAJB6 (+142917)
chr7	157876673	157876675	100	60	50	62.5	75	0	66.67	100	B		DNAJB6 (+539708), PTPRN2 (+711005)
chr7	158067524	158067526	100	75	50	57.14	83.33	0	100	100	B		PTPRN2 (+520154), DNAJB6 (+730559)
chr7	159015881	159015883	50	42.86	50	33.33	20	0	0	0	W	C	VIPR2 (+129075), WDR60 (+159304)
chr7	1708261	1708263	18.18	50	77.78	50	100	100	85.71	25	B		ELFN1 (+20143), MAD1L1 (+524981)
chr7	1816663	1816665	100	100	100	100	100	33.33	100	50	W	W	ELFN1 (+128545), MAD1L1 (+416579)
chr7	32906222	32906224	60	0	0	33.33	0	0	0	100	B		FKBP9 (-51181), KBTBD2 (-14326)
chr7	40186778	40186780	79.31	75	80	66.67	90	28.57	37.5	0	W	W	SUGCT (+51802)
chr7	44221488	44221490	40	100	66.67	66.67	100	100	100	0	B		YKT6 (+20440), CAMK2B (+104009)
chr7	44232447	44232449	42.86	100	40	100	75	100	0	100	C	W	YKT6 (+31399), CAMK2B (+93050)
chr7	55741207	55741209	100	100	100	83.33		33.33	100	50	W	W	VOPP1 (-168683), SEPT14 (+121581)
chr7	55744927	55744929	50	40	0	100	100	100	100	100	C	W	VOPP1 (-172403), SEPT14 (+117861)
chr7	63765084	63765086	100	100	100		100	0		0	W	C	ENSG00000241149 (-233789)
chr7	6891140	6891142	100	100	100	100	100	50	100	50	W	C	C1GALT1 (-291474), CCZ1B (-64371)
chr7	73901889	73901891	0		50		40	83.33	66.67	0	B		ELN (-125899), TMEM270 (+40731)
chr7	85250272	85250274	0	100	0	0	100	50		100	C	W	SEMA3D (-128338)
chr7	912169	912171	100	100	25	100	100	50	100	100	B		GET4 (+35618), ADAP1 (+43237)
chr7	926358	926360	57.14	40	100	66.67	100	0		33.33	W	C	ADAP1 (+29048), GET4 (+49807)
chr7	98839126	98839128	71.43	88.89	100	66.67	66.67	0	80	50	W	C	TMEM130 (+30739), NPTX2 (+221830)
chr8	10547035	10547037	42.86	60	88.89	100	25	100	100	0	B		PRSS55 (+21490), RP1L1 (+108066)
chr8	10726446	10726448	50	66.67	50	50	80	100	100	100	C	C	SOX7 (+4065), C8orf74 (+53810)
chr8	111612188	111612190	88.89	100	100	100	88.89	33.33	100	50	W	W	NONE
chr8	11958375	11958377	86.67	57.14	70	37.5	60	25	28.57	16.67	W	C	CTSB (-90147), DEFB136 (+16223)
chr8	122624513	122624515	83.33	66.67	100	100	50	33.33	83.33	42.86	W	C	HAS2 (-983124), ZHX2 (-156880)
chr8	12832599	12832601	25	80	37.5	33.33	100	100	100	100	C	C	KIAA1456 (-113077), LONRF1 (-77110)
chr8	133295523	133295525	50	100	25	66.67	88.89	100	100	100	C	W	NDRG1 (+2062), WISP1 (+104485)
chr8	140210205	140210207	62.5	100	100	80	100	0	100	25	W	C	KCNK9 (-507150), TRAPPC9 (+248373)
chr8	143186385	143186387	75	100	0	100	25	25	33.33	50	B		GPIHBP1 (-26807), LY6H (-25675)
chr8	143278779	143278781	66.67	0	0	0	25	0	60	50	B		ZNF696 (-12609), GLI4 (+11343)
chr8	206712	206714	33.33		100	100	100	100	100	50	B		OR4F21 (-39670), ZNF596 (-25684)
chr8	22114548	22114550	23.08	46.15	38.46	14.29	33.33	100	40	100	C	C	NUDT18 (-5152), HR (+17319)
chr8	37493537	37493539	83.33	100	50	50	90.91	0	12.5	100	B		ZNF703 (-202213), KCNU1 (+709164)
chr8	37493540	37493542	71.43	57.14	0	100	63.64	20	16.67	75	B		ZNF703 (-202210), KCNU1 (+709167)
chr8	37493550	37493552	80	80	0	100	88.89	0	60	100	B		ZNF703 (-202200), KCNU1 (+709177)
chr8	37997434	37997436	0	0	25	33.33	83.33	50	75	100	C	C	EIF4EBP1 (-32906), ADRB3 (-30470)
chr8	43548825	43548827	100	0	50	80	100	0	80	100	B		HGSNAT (+408371)
chr8	46118353	46118355	0		100	33.33	27.27	100	25	20	B		NONE
chr8	46428301	46428303	50	100	40	50	66.67	0	66.67	100	B		SPIDR (-832273)
chr8	48428530	48428532	60	66.67	100	50	42.86	0	100	33.33	W	W	EFCAB1 (+306701), UBE2V2 (+420131)
chr8	76694677	76694679	100	100	0	100	66.67	50	100	100	B		ZFHX4 (+13459), PEX2 (+305548)
chr8	8318821	8318823	50	100	40	75	75	100	40	100	C	C	USP17L3 (-340837), PRAG1 (+67676)
chr8	95102814	95102816	75	40	60	42.86	42.86	25	80	0	W	C	PLEKHF2 (-30989), NDUFAF6 (+77829)
chr9	105660018	105660020	50	100	100	100	100	100	100	33.33	B		TAL2 (-2438)
chr9	114033544	114033546	18.18	40	57.14	25	0	70	14.29	0	B		AMBP (+44927), ZNF618 (+157263)
chr9	11516	11518	83.33	0	75	0	0	0	50	0	W	C	WASHC1 (+18222)
chr9	11520	11522	50	0	50	0	0	100	50	0	B		WASHC1 (+18218)
chr9	133227059	133227061	87.5	50	25	80	83.33	0	100	100	B		OBP2B (-17810), ABO (+48154)
chr9	133443706	133443708	80	100	100	100	100	0	100	33.33	W	C	CACFD1 (-16258), ADAMTS13 (+21707)
chr9	133728012	133728014	87.5	50	100	50	60	33.33	80	50	W	C	SARDH (+11907), DBH (+91653)
chr9	133908054	133908056	50		100	100	60	100	100	40	B		SARDH (-168135), VAV2 (+84255)
chr9	138126403	138126405	66.67	100	100	0		0	100	50	W	W	CACNA1B (+248615)
chr9	1574943	1574945	50	0	66.67	80	66.67	100	100	0	B		SMARCA2 (-447001), DMRT2 (+524590)
chr9	17178366	17178368	50	0	33.33	66.67	80	100		100	C	W	SH3GL2 (-400756), CNTLN (+43385)
chr9	2047313	2047315	100	50	16.67	66.67	33.33	50		66.67	B		VLDLR (-574520), SMARCA2 (+25369)
chr9	38564007	38564009	0		0		100	100	66.67	100	C	W	IGFBPL1 (-139561), CNTNAP3 (+724130)
chr9	63781681	63781683	40	37.5	50	25	100	100	100	100	C	W	NONE
chr9	63781687	63781689	20	25	50	50	100	100	100	100	C	W	NONE
chr9	65386899	65386901	57.14	33.33	0	0	62.5	0	100	100	B		CBWD5 (-288899), FOXD4L5 (-101691)
chr9	65386903	65386905	50	33.33	0	0	62.5	0	100	100	B		CBWD5 (-288895), FOXD4L5 (-101695)
chr9	68583310	68583312	100	71.43	100	100	44.44	33.33	100	40	W	W	PIP5K1B (-122389), TMEM252 (-42444)
chr9	89681525	89681527	100	50	66.67	100		0	100	0	W	C	GADD45G (+76513), DIRAS2 (+961579)
chrX	109054443	109054445	100	66.67	0	80	75	33.33	100	100	B		IRS4 (-318035), GUCY2F (+427628)
chrX	11427916	11427918	60	100	33.33	0	33.33	0	42.86	100	B		AMELX (+134504), ARHGAP6 (+237784)
chrX	11787811	11787813	16.67	40	0	0	50	100	0	50	C	W	FRMPD4 (-350654), MSL3 (+29653)
chrX	119758877	119758879	0	0	50	50	0	50	33.33	0	B		SEPT6 (-65508), RPL39 (+32765)
chrX	136729063	136729065	100		100	0	66.67	16.67	83.33	20	W	C	ARHGEF6 (+53024), CD40LG (+80871)
chrX	137858302	137858304	75	50	62.5	71.43	100	0	100	0	W	W	ZIC3 (+292161)
chrX	140504021	140504023	0	0	0	20	20	50	0	50	C	W	CXorf66 (-538502), SOX3 (+1094)
chrX	150365583	150365585	0	33.33	66.67	0	20	100	50	16.67	B		MTM1 (-203035), MAMLD1 (+2165)
chrX	150365585	150365587	0	0	66.67	0	14.29	66.67	50	16.67	B		MTM1 (-203033), MAMLD1 (+2167)
chrX	151694938	151694940	50	50	20	33.33	40	0	100	100	B		PRRG3 (-3368)
chrX	151694941	151694943	100	50	0	0	50	33.33	100	66.67	B		PRRG3 (-3365)
chrX	153537491	153537493	50	100	50	80	100	100	100	100	C	W	ATP2B3 (+1370), FAM58A (+61625)
chrX	153651943	153651945	66.67	80	71.43	71.43	100	16.67	50	0	W	C	DUSP9 (+4748), PNCK (+22417)
chrX	154649524	154649526	40	75	100	80	100	100	100	50	B		CTAG1B (-30254), CTAG2 (+4054)
chrX	156028648	156028650	0	50	100			100	0	0	B		IL9R (+31068)
chrX	156028652	156028654	100	0	0			50	0	100	B		IL9R (+31072)
chrX	17376061	17376063	0	0	0	40	0	50	0	50	C	W	NHS (+642)
chrX	18439055	18439057	25	0	50	50	100	100	0	100	B		CDKL5 (-3132)
chrX	20141734	20141736	50	0	0	100	0	0	0	50	B		EIF1AX (+109)
chrX	24905592	24905594	50	0	100	100	100	100	100	50	B		ARX (+110355), POLA1 (+211674)
chrX	25268517	25268519	50	100	100	100	66.67	100	100	50	B		MAGEB18 (-869825), ARX (-252570)
chrX	30308853	30308855	0	100	100	100	25	83.33	33.33	40	B		NR0B1 (+744)
chrX	30308855	30308857	0	0	100	100	25	83.33	37.5	40	B		NR0B1 (+742)
chrX	3347337	3347339	50	25	50	40	0	0	0	0	W	W	MXRA5 (-697)
chrX	46953209	46953211	50	66.67	75	33.33	0	0	0	0	W	C	RGN (-125145), JADE3 (+40777)
chrX	49156395	49156397	0	50	0	50	11.11	55.56	0	50	C	W	GPKOW (-32595), PLP2 (-15530)
chrX	52598897	52598899	100	100	100	100	80	50	75	50	W	C	XAGE1B (-81685), SSX7 (+56002)
chrX	52995912	52995914	12.5	0	50	0	11.11	100	18.18	0	B		GPR173 (-53178), FAM156A (-37429)
chrX	53083065	53083067	25	14.29	60	33.33	0	100		0	B		TSPYL2 (+699)
chrX	53083068	53083070	33.33	14.29	54.55	33.33	0	100		0	B		TSPYL2 (+702)
chrX	53194302	53194304	100	100	100	66.67	100	50	80	50	W	W	KDM5C (+31119), KANTR (+100155)
chrX	53194304	53194306	100	100	100	100	100	50	80	50	W	W	KDM5C (+31117), KANTR (+100157)
chrX	55343262	55343264	33.33	0	0	33.33	0	100	33.33	50	C	C	MAGEH1 (-108842), PAGE3 (-78417)
chrX	57591983	57591985	100		0	0	0	0	33.33	50	B		ZXDB (+332)
chrX	58271969	58271971	100	100	100	75	20	50	85.71	50	W	C	ZXDA (-361150)
chrX	68929335	68929337	100	75	90	100	80	50	100	0	W	C	EFNB1 (+100339), PJA1 (+236185)
chrX	74925301	74925303	16.67	0	0	16.67	20	66.67	0	50	C	W	NEXMIF (+145)
chrX	78765249	78765251	33.33	100	50	100	80	100	80	100	C	W	P2RY10 (-180171), LPAR4 (+17522)
chrX	81996391	81996393	100	57.14	0	40	55.56	25	50	100	B		HMGN5 (-794450)
chrX	86913833	86913835	41.67	0	0	16.67	37.5	100	25	66.67	C	W	KLHL4 (-603980), DACH2 (+765213)
chr1	115545595	115545597	62.5	20	85.71	50	100	88.89	100	75	C	C	NGF (-207360), VANGL1 (-96357)
chr1	121009944	121009946	50	0	80	100	100	0	50		B		FCGR1B (-77407), PPIAL4A (+120199)
chr1	1250385	1250387	75	50	100	33.33	100	100	100	62.5	C	C	C1QTNF12 (-3664)
chr1	1294288	1294290	25	100	33.33	60	50	20	0	25	W	C	ACAP3 (+13729), SCNN1D (+13853)
chr1	150899021	150899023	100	100	100	40	50	100	100	100	B		SETDB1 (-27317), ENSG00000283324 (+11886)
chr1	156646725	156646727	33.33	75	50	33.33	16.67	75	100	66.67	B		BCAN (+4778), NES (+30671)
chr1	159205461	159205463	37.5	100	20	71.43	27.27	50	20	18.18	W	W	ACKR1 (+203)
chr1	163876199	163876201	80	50	71.43	0	100	58.33	100	87.5	C	C	PBX1 (-683435), NUF2 (+554246)
chr1	167926647	167926649	53.33	25	62.5	42.86	85.71	100	100	100	C	C	ADCY10 (-12546), MPC2 (+9392)
chr1	2001166	2001168	92.86	50	100	90.91	100	100	33.33	100	B		TMEM52 (-81894), CFAP74 (+2670)
chr1	217051203	217051205	100	100	0	100	33.33		33.33	100	W	W	ESRRG (-327751), GPATCH2 (+579878)
chr1	22143532	22143534	0	66.67	0	50	0	0	0	0	W	C	WNT4 (-567)
chr1	222473919	222473921	33.33	100	62.5	100	0	100	33.33	100	W	W	DUSP10 (-731744), HHIPL2 (+74183)
chr1	227972572	227972574	100	100	100	100	50		25		W	C	WNT3A (-34478), WNT9A (-24675)
chr1	247960661	247960663	100	0	100	0	75	66.67	50	50	C	C	OR2AK2 (-4670)
chr1	2832139	2832141	0	50	80	100	100	100	50		B		MMEL1 (-199150), ACTRT2 (-189343)
chr1	3083285	3083287	100	100		100	50	100	50	66.67	W	C	ARHGEF16 (-371140), PRDM16 (+14075)
chr1	31579597	31579599	12.5	14.29	66.67	50	100	66.67	0	37.5	B		HCRTR1 (-38102), TINAGL1 (+3063)
chr1	3500503	3500505	100	100	100	100	0	50	50	100	W	W	ARHGEF16 (+46078), MEGF6 (+110991)
chr1	5314348	5314350	40	0	40	37.5	100	50	100		C	C	AJAP1 (+659304), NPHP4 (+678122)
chr1	5867826	5867828	100	0	90	0	83.33	100	90	100	C	W	NPHP4 (+124644)
chr1	9038012	9038014	75	33.33	100	100	100	100	50	100	B		SLC2A7 (-11668), SLC2A5 (+31703)
chr1	964818	964820	100	100	100	100	33.33	100	0		W	W	PLEKHN1 (-1678)
chr10	111142321	111142323	20	0	25	0	66.67	0	66.67	50	C	W	ADRA2A (+65159)
chr10	11792928	11792930	20	50	33.33	0	0		50	0	B		PROSER2 (-30469), ECHDC3 (+50563)
chr10	121957462	121957464	100	100	100	50	0	100	100	50	B		ATE1 (-29400), NSMCE4A (+17754)
chr10	127066217	127066219	0	100	80	0	45.45	41.67	75	50	B		NPS (-483151), DOCK1 (+160762)
chr10	127851326	127851328	80	100	100	100	50	100	0	100	W	C	CLRN3 (+41620), FOXI2 (+114092)
chr10	128265926	128265928	66.67	100	50	50	25	0	100	25	B		MKI67 (-139542)
chr10	128265928	128265930	100	100	0	100	0	0	20	20	W	W	MKI67 (-139544)
chr10	131488011	131488013	37.5	0	16.67	75	66.67	50	25	66.67	B		PPP2R2D (-412632)
chr10	132784100	132784102	33.33	0	20	50	60	16.67	100	0	C	C	NKX6-2 (+1951), INPP5A (+246281)
chr10	19733915	19733917	66.67	20	57.14	40	100	100	100	100	C	C	PLXDC2 (-82323), MALRD1 (+685145)
chr10	43042720	43042722	54.55	25	50	50	80	50	100	71.43	C	C	RET (-34306), BMS1 (+259920)
chr10	44113689	44113691	100	100	80	0	33.33	0	60	77.78	B		ZNF32 (-464986), CXCL12 (+271359)
chr10	47377717	47377719	100	33.33	100	100	100	100	0	62.5	B		ZNF488 (+6555), RBP3 (+29347)
chr10	47997138	47997140	50	33.33	33.33	0	100	50	100	50	C	C	AGAP9 (-473501), FRMPD2 (+277731)
chr10	48346409	48346411	45.45	62.5	44.44	100	0		50	0	W	W	MAPK8 (+39771), ARHGAP22 (+258542)
chr10	53849854	53849856	100	50	100	0	100		100	100	C	W	PCDH15 (+951436)
chr10	80059010	80059012	21.43	100	0	0	31.58	46.67	50	20	B		SFTPD (-109908), TMEM254 (-19659)
chr11	107879209	107879211	33.33	100	50	0	14.29	0	66.67	20	B		RAB39A (-49293), SLC35F2 (-20022)
chr11	117664069	117664071	71.43	90	75	100	40		50	50	W	W	DSCAML1 (+133191), CEP164 (+336215)
chr11	118534282	118534284	0	50	100	50	100	80	100	100	C	W	TMEM25 (+3081), IFT46 (+31752)
chr11	134523981	134523983	100	100	100	100	50		0	100	W	W	B3GAT1 (-131629)
chr11	15905579	15905581	100	50	75	100	100		50	100	B		SOX6 (+570808), INSC (+793156)
chr11	1876587	1876589	100	75	66.67	75	0	66.67	25	33.33	W	W	TNNT3 (-42974), LSP1 (+11423)
chr11	2556173	2556175	80	40	50	0	100	100	100	100	C	C	KCNQ1 (+111183), CDKN1C (+329707)
chr11	29962450	29962452	37.5	0	55.56	57.14	81.82	60	0	50	B		KCNA4 (+54572)
chr11	48210251	48210253	71.43	0	44.44	83.33	70	20	30	33.33	B		OR4B1 (-6558), PTPRJ (+229691)
chr11	52613665	52613667	25	100	87.5	100	0	14.29	40	0	W	W	NONE
chr11	55357757	55357759	25	0	14.29	66.67	57.14	40	0	0	B		OR4A15 (-10126), OR4A16 (+14607)
chr11	61009606	61009608	75	28.57	71.43	50	100	50	100	50	C	W	CD5 (-92788), CD6 (+37927)
chr11	64607928	64607930	50	66.67	100	33.33	0	75	100	50	B		SLC22A12 (+17119), NRXN2 (+115259)
chr11	67410178	67410180	0	100	0	0	50	57.14	87.5	44.44	B		CARNS1 (-5907), TBC1D10C (+5990)
chr11	68456308	68456310	100	100	100	100	50	100	50	100	W	C	PPP6R3 (-4461)
chr11	70806237	70806239	90	33.33	75	100	100	100	50	66.67	B		SHANK2 (-144420), DHCR7 (+642197)
chr11	77138154	77138156	100	0	50	100	66.67		33.33	66.67	B		MYO7A (+9891), GDPD4 (+149263)
chr11	838486	838488	100	80	75	100	20	85.71	50	66.67	W	W	POLR2L (+4058), CD151 (+5644)
chr11	83884054	83884056	0	85.71	83.33	0	0	50	50		B		CCDC90B (-597648)
chr11	91519468	91519470	100	100	80	50	33.33	100	100	100	B		FAT3 (-833072)
chr11	92488460	92488462	57.14	100	100	50	50	100	100		B		MTNR1B (-481259), FAT3 (+135920)
chr12	109228644	109228646	100	0	100	33.33	100	100	100	100	C	W	FOXN4 (+80575), ACACB (+112050)
chr12	116194194	116194196	90	0	100	50	100	100	100	88.89	C	C	MED13L (+83143)
chr12	125333091	125333093	64.29	100	60	83.33	44.44	37.5	33.33	58.33	W	W	TMEM132B (+6476)
chr12	131284218	131284220	50	0	66.67	100	71.43	60	33.33	37.5	B		SFSWAP (-426918), ADGRD1 (+329783)
chr12	132051963	132051965	75	100	75	100	42.86	66.67	40	62.5	W	C	EP400 (+91379), DDX51 (+92371)
chr12	132404980	132404982	100	33.33	100	100	100	100	0	100	B		FBRSL1 (-84570), GALNT9 (-75778)
chr12	132502799	132502801	20	0	25	33.33	50		100	0	C	C	FBRSL1 (+13249), LRCOL1 (+107574)
chr12	132606230	132606232	42.86	20	66.67	0	71.43	44.44	66.67	50	C	W	LRCOL1 (+4143), FBRSL1 (+116680)
chr12	24234917	24234919	25	33.33	66.67	37.5	83.33	100	100	100	C	C	SOX5 (-285215), BCAT1 (+668157)
chr12	34323355	34323357	83.33	50	100	0	100	100	100	66.67	C	C	ALG10 (+301075)
chr12	52291380	52291382	33.33	0	40	50	75	20	0	28.57	B		KRT81 (+153)
chr12	58819617	58819619	100	50	100	0	100		50	100	C	C	LRIG3 (+100904), ATP23 (+878041)
chr12	9424408	9424410	80	33.33	100	50	100	100	100	50	C	C	PZP (-216039), ENSG00000214776 (-43143)
chr12	96898021	96898023	100	100	100	100	50	100	0	0	W	W	NEDD1 (-9444), CFAP54 (+408435)
chr13	100976121	100976123	85.71	80	50	100	0		50	25	W	C	TMTC4 (-301327), NALCN (+440233)
chr13	111411881	111411883		100	0	100	50	100	0	0	W	C	SOX1 (-655765), TEX29 (+91214)
chr13	111905465	111905467	66.67	50	33.33	50	100		100	25	C	C	SOX1 (-162181), TEX29 (+584798)
chr13	111905483	111905485	100	50	50	25	0	0	100	50	B		SOX1 (-162163), TEX29 (+584816)
chr13	19561613	19561615	0	33.33	0	50	100	33.33	100	33.33	C	C	MPHOSPH8 (-72067), TPTE2 (-58335)
chr13	19565016	19565018	40	0	100	50	100	25	100	100	C	W	MPHOSPH8 (-68664), TPTE2 (-61738)
chr13	21124760	21124762	50	100	100	50	50	100	100	100	B		LATS2 (-63214), SAP18 (-15753)
chr13	29018778	29018780	100	100	66.67	50	50	100	100		B		MTUS2 (+198431), SLC7A1 (+576909)
chr13	41581084	41581086		100		100	50		0		W	C	RGCC (+123526), VWA8 (+379999)
chr13	41581100	41581102		100		50	50	100	100	100	B		RGCC (+123542), VWA8 (+379983)
chr13	76190330	76190332	66.67	0	100	100	50	33.33	0	44.44	B		LMO7 (+553673), KCTD12 (+696059)
chr14	100146755	100146757	50	50	66.67	16.67	0	0	66.67	100	B		DEGS2 (+13407), EVL (+81478)
chr14	100525027	100525029	44.44	75	66.67	20	0	100	83.33	50	B		WARS (-148223), BEGAIN (+43042)
chr14	100828227	100828229	66.67	0	60	100	85.71	100	50	100	B		RTL1 (+56619), DLK1 (+101401)
chr14	100828229	100828231	66.67	0	75	100	85.71	66.67	33.33	100	B		RTL1 (+56617), DLK1 (+101403)
chr14	103520743	103520745	20	60	9.09	85.71	0	25	20	20	W	W	CKB (+2367), MARK3 (+135224)
chr14	105188125	105188127	71.43	100	83.33	100	33.33	100	33.33	60	W	C	BTBD6 (-60448), NUDT14 (-6823)
chr14	105230968	105230970	100	0	100	100	100	100	33.33	100	B		NUDT14 (-49666), BTBD6 (-17605)
chr14	106872752	106872754	80	100	100	0	33.33	50	80	57.14	B		NONE
chr14	20144116	20144118	0	50	75	100	100	50	42.86	100	B		OR11G2 (-53219), OR4N5 (+5297)
chr14	20723633	20723635	50	0	0	25	50	25	75	14.29	C	C	EDDM3A (-22258), ANG (+39457)
chr14	23635783	23635785	75	0	80	100	75	100	20	50	B		DHRS2 (-589)
chr14	23775960	23775962	25	0	0	50	50	0	0	0	B		DHRS4 (-177625), DHRS2 (+139588)
chr14	24311469	24311471	100	100	80	100	33.33	100	50	100	W	W	LTB4R (-1841), CIDEB (-75)
chr14	35042722	35042724	90	33.33	88.89	50	85.71	100	100	83.33	C	W	SRP54 (+60766), PPP2R3C (+79590)
chr14	40797492	40797494	60	40	90	100	91.67	100	50	83.33	B		LRFN5 (-810077)
chr14	74502339	74502341	33.33	0	57.14	12.5	50	37.5	87.5	33.33	C	W	ISCA2 (+8620), LTBP2 (+109991)
chr14	74573542	74573544	14.29	75	25	66.67	20	25	12.5	0	W	W	LTBP2 (+38788), ISCA2 (+79823)
chr14	74985247	74985249	100	100	100	100	42.86	70	33.33	81.82	W	C	PGF (-29464), EIF2B2 (-17663)
chr14	84716821	84716823	93.75	33.33	87.5	25	100	100	90	100	C	W	FLRT2 (-813322)
chr14	95255184	95255186	43.75	83.33	33.33	50	28.57	42.86	0	0	W	C	DICER1 (-97175), CLMN (+64721)
chr14	95714418	95714420	75	100	50	0	50	50	66.67	25	B		TCL1A (-223)
chr14	95714421	95714423	75	100	66.67	0	50	50	100	0	B		TCL1A (-226)
chr15	45116701	45116703	50	0	33.33	0	66.67	50	50	33.33	C	C	DUOX2 (-2541), DUOXA2 (+2381)
chr15	52163705	52163707	70	0	78.57	91.67	85.71	71.43	33.33	77.78	B		BCL2L10 (-50938), GNB5 (+27663)
chr15	70433760	70433762	88.89	33.33	100	100	85.71	80	42.86	66.67	B		TLE3 (-335585), UACA (+329832)
chr15	78742882	78742884	100	0	100	100	100	0	50	100	B		CHRNB4 (-101638), ADAMTS7 (+68548)
chr15	79320194	79320196	50	66.67	50	100	0	33.33	25	25	W	C	KIAA1024 (-112321), TMED3 (+9133)
chr15	83379130	83379132	83.33	33.33	100	100	100	100	50	75	B		BNC1 (-94417), SH3GL3 (-68400)
chr15	99457413	99457415	87.5	100	75	0	25		66.67	100	B		MEF2A (-108673), LRRC28 (+206052)
chr16	1812817	1812819	66.67	85.71	53.33	16.67	36.36	62.5	70	66.67	B		IGFALS (-19086), FAHD1 (-14149)
chr16	2005811	2005813	55.56	0	60	0	85.71	100	100	80	C	W	ZNF598 (+4011), SYNGR3 (+15867)
chr16	2243379	2243381	50	50	100	42.86	100	100	100	100	C	W	DNASE1L2 (+7564), ECI1 (+8234)
chr16	28320749	28320751	100	100	100	50	0		100	100	B		SBK1 (+28231), NPIPB6 (+42758)
chr16	3115675	3115677	27.27	20	12.5	23.08	81.82	50	75	40	C	W	ZNF213 (-19352), ZNF205 (+3097)
chr16	31224273	31224275	100	42.86	100	100	100	50	50	81.82	B		ITGAM (-35720), PYDC1 (-6915)
chr16	31224276	31224278	100	33.33	100	100	100	0	33.33	63.64	B		ITGAM (-35717), PYDC1 (-6918)
chr16	31974440	31974442	0	100	0	50	0	33.33	100	0	B		TP53TG3D (-278278), ZNF267 (+100683)
chr16	32903971	32903973	100	100	0	0	0	0	66.67		B		TP53TG3C (-289687), TP53TG3 (-227240)
chr16	32915589	32915591	33.33	0	100	100	100	0	0	0	B		TP53TG3C (-278069), TP53TG3 (-238858)
chr16	33938263	33938265	0	100		100	0		0	0	W	C	ENSG00000259680 (-93035)
chr16	33938283	33938285		100	0	0	33.33		66.67		B		ENSG00000259680 (-93055)
chr16	5523835	5523837	62.5	62.5	83.33	33.33	0	37.5	83.33	75	B		RBFOX1 (-495867), EEF2KMT (-426028)
chr16	72607635	72607637	100	0	100	0	85.71	100	100	83.33	C	W	PMFBP1 (-435381), ZFHX3 (+523458)
chr16	88742228	88742230	81.82	0	87.5	25	100	66.67	83.33	100	C	C	CTU2 (+35707), PIEZO1 (+42982)
chr16	89044797	89044799	100	50	100	50	100	100	100	100	C	C	CBFA2T3 (-67594), ACSF3 (-49011)
chr17	22409257	22409259	100	100	0	100	0	25	33.33	0	W	C	MTRNR2L1 (-113853), KCNJ18 (+716735)
chr17	22694813	22694815	37.5	0	0	0	66.67	75	50	33.33	C	C	MTRNR2L1 (+171703)
chr17	22703411	22703413	66.67	100	33.33	100	25	0	40	50	W	C	MTRNR2L1 (+180301)
chr17	31476206	31476208	100	100	87.5	100	50	100	0	100	W	C	RAB11FIP4 (+84583), COPRS (+383130)
chr17	35195089	35195091	100	0	100	100	100		50	100	B		SLC35G3 (-567)
chr17	4222197	4222199	100	100	100	100	50	100	33.33	100	W	C	ANKFY1 (+41649), CYB5D2 (+78942)
chr17	43231576	43231578	100	100	75	0	25	50	60	33.33	B		ARL4D (-167382), TMEM106A (+19702)
chr17	43231592	43231594	100	100	100	100	0	50	40	66.67	W	C	ARL4D (-167366), TMEM106A (+19718)
chr17	44129502	44129504	88.89	50	87.5	50	100	66.67	100	100	C	C	ASB16 (-41203), HDAC5 (-5865)
chr17	63438459	63438461	85.71	0	57.14	62.5	66.67	100	0	0	B		CYB561 (+1751), TANC2 (+428904)
chr17	63438463	63438465	33.33	0	66.67	37.5	66.67	100	100	50	C	C	CYB561 (+1747), TANC2 (+428908)
chr17	64291447	64291449	26.67	66.67	23.08	0	10	0	55.56	30	B		TEX2 (-28221), PECAM1 (+99430)
chr17	65280224	65280226	100	100	66.67	100	50	100	50	33.33	W	W	RGS9 (+142751), AXIN2 (+281422)
chr17	68099706	68099708	100	100	83.33	100	50		33.33	87.5	W	C	AMZ2 (-147867), KPNA2 (+63747)
chr17	74369449	74369451	33.33	0	100	0	55.56	40	71.43	60	C	C	GPRC5C (-61463), GPR142 (+1992)
chr17	75714716	75714718	100	50	75	33.33	100		88.89	83.33	C	C	RECQL5 (-47528), ITGB4 (-6719)
chr17	76888809	76888811	55.56	0	62.5	50	85.71	50	100	75	C	W	SEC14L1 (-199939), MGAT5B (+16163)
chr17	82090970	82090972	100	0	100	50	80	33.33	100	100	C	C	DUS1L (-25426), FASN (+7361)
chr17	82327347	82327349	37.5	0	80	42.86	50	100	100	71.43	C	C	CD7 (-9746), SECTM1 (+6650)
chr17	83205790	83205792		100	0	100	0		20	0	W	C	METRNL (+126100)
chr17	9002155	9002157	0	50	25	0	0	100	50	33.33	B		PIK3R5 (-36444), NTN1 (-19386)
chr18	11559869	11559871		50	100	100	100	100	50	100	B		PIEZO2 (-411282), SLC35G4 (-49726)
chr18	12085582	12085584	80	50	75	100	100	100	25	100	B		CIDEA (-168736), IMPA2 (+104155)
chr18	32282021	32282023	100	0	50	0	60	75	50	75	C	W	MEP1B (+91998), GAREM1 (+188410)
chr18	47031026	47031028	33.33	50	71.43	100	100		0		B		ELOA3 (-949)
chr18	71393281	71393283	90	100	100	100	50	75	50	50	W	W	NONE
chr18	77928329	77928331	0	42.86	37.5	40	100		100	100	C	W	GALR1 (+677781)
chr18	96913	96915	0	0	0	0	50	100	100		C	C	USP14 (-61694)
chr18	96961	96963	100	100		0	40	100	100		B		USP14 (-61646)
chr19	1233705	1233707	75	44.44	100	50	100	100	100		C	C	CBARP (+4321), STK11 (+27242)
chr19	15840172	15840174	40	100	83.33	0	25	50	50	40	B		OR10H1 (-24509), CYP4F2 (+57947)
chr19	15840823	15840825		100	66.67	66.67	50	100	0	100	W	W	OR10H1 (-25160), CYP4F2 (+57296)
chr19	16288912	16288914	33.33	100	42.86	0	45.45	80	77.78	22.22	B		KLF2 (-35904), AP1M1 (+90979)
chr19	16528301	16528303	90.91	33.33	57.14	0	87.5	87.5	75	90	C	W	CHERP (+14228), C19orf44 (+31991)
chr19	17873002	17873004	55.56	9.09	42.86	14.29	83.33	60	87.5	0	C	W	CCDC124 (-62093), SLC5A5 (+1030)
chr19	18866769	18866771	57.14	72.73	40	25	16.67	12.5	100	40	B		GDF1 (+29326), UPF1 (+34769)
chr19	19257909	19257911	100	0	100	33.33	100	100	100	100	C	W	HAPLN4 (+4886), NCAN (+45937)
chr19	2171617	2171619	75	40	33.33	0	90.91	66.67	85.71	62.5	C	W	DOT1L (+7469), PLEKHJ1 (+64654)
chr19	2171620	2171622	80	20	60	25	100	100	100	85.71	C	W	DOT1L (+7472), PLEKHJ1 (+64651)
chr19	2550845	2550847	90	100	44.44	25	50		77.78	83.33	B		GADD45B (+74719), GNG7 (+151863)
chr19	27909704	27909706		50	100	0	100	0	100	100	C	C	NONE
chr19	29269920	29269922	50	0	0	50	100		100		C	C	VSTM2B (-256578), UQCRFS1 (-56380)
chr19	3074112	3074114	66.67	100	57.14	25	25		83.33	50	B		GNA11 (-20297), AES (-11006)
chr19	3120710	3120712	33.33	50	75	50	100	100	100	100	C	W	GNA15 (-15482), GNA11 (+26301)
chr19	32719701	32719703	40	100	60	50	50	100	100	50	B		TDRD12 (-371)
chr19	34500706	34500708	28.57	100	28.57	20	36.36	40	75	44.44	B		WTIP (+19069), SCGB2B2 (+174992)
chr19	41701886	41701888	55.56	50	0	0	100	100	100	0	C	W	CEACAM7 (-13520), CEACAM5 (-6731)
chr19	4292864	4292866	60	100	100	33.33	50	0	83.33	83.33	B		TMIGD2 (+9566), SHD (+14264)
chr19	43023110	43023112	0	0	100	100	100		50	33.33	B		PSG7 (-86013), PSG11 (+3401)
chr19	47377225	47377227	85.71	50	100	100	100		50	100	B		DHX34 (+27945), MEIS3 (+42062)
chr19	47709975	47709977	100	100	75	0	40	0	75	33.33	B		EHD2 (-3367)
chr19	53360729	53360731	0	50	0	50	0	0	0	0	W	C	ZNF525 (-4963)
chr19	58157537	58157539	100	50	100	0	100		100	75	C	C	ZNF274 (-25916), ZNF329 (-6751)
chr19	58368366	58368368	66.67	0	50	50	100	100	100	100	C	C	ZNF497 (-5613), ZNF837 (+12655)
chr19	616022	616024		100	100	0	50	100	100	50	B		POLRMT (+17581), HCN2 (+26130)
chr19	6659925	6659927	50	83.33	0	50	25	33.33	100	60	B		CD70 (-68787), TNFSF14 (+10662)
chr19	6659945	6659947	50	80	66.67	0	20	33.33	100	100	B		CD70 (-68807), TNFSF14 (+10642)
chr19	6707790	6707792	75	100	66.67	60	50	100	0	100	W	C	TNFSF14 (-37203), C3 (+12891)
chr19	883776	883778	71.43	28.57	66.67	44.44	87.5	0	100	66.67	C	W	MED16 (+9441), CFD (+24113)
chr2	101974907	101974909	66.67	0	42.86	22.22	54.55	0	75	25	C	W	IL1R2 (-16936), MAP4K4 (+277205)
chr2	112957329	112957331	75	0	80	0	90	75	91.67	75	C	C	IL36G (-20699), IL37 (+44359)
chr2	113979927	113979929	83.33	33.33	100	50	94.44	100	100	66.67	C	C	ACTR3 (+89968)
chr2	121314104	121314106	66.67	26.67	100	21.43	100	66.67	100	100	C	C	TFCP2L1 (-28898), CLASP1 (+335371)
chr2	128734607	128734609	100	33.33	40	40	100	66.67	100	100	C	C	HS6ST1 (-416031)
chr2	130427793	130427795	20	0	33.33	16.67	50	41.67	100	100	C	C	PTPN18 (+71787), POTEI (+81872)
chr2	131516735	131516737	100	100	45.45	57.14	40	100	0	42.86	W	C	GPR39 (-899838), MZT2A (-24314)
chr2	203764441	203764443	50	0	75	100	60	75	50	0	B		CTLA4 (-103344), CD28 (+57894)
chr2	218348974	218348976	100	50	0	50	100	100	100	100	C	W	TMBIM1 (-62126), CATIP (-7881)
chr2	219851659	219851661	100	0	80	0	50	100	50	50	C	W	SLC4A3 (+224095)
chr2	233063387	233063389	58.33	20	63.64	42.86	100	81.82	100	71.43	C	C	ATG16L1 (-188183), INPP5D (+2990)
chr2	2663192	2663194	75	100	50	100	40	0	22.22	42.86	W	C	TRAPPC12 (-716493), MYT1L (-331999)
chr2	87466943	87466945		100	60	100	50	50	40	100	W	C	PLGLB1 (-445092), PLGLB2 (-281143)
chr2	88968020	88968022	75	100	57.14	100	50	80	40	40	W	C	RPIA (+276377)
chr2	91980252	91980254	75	50	0	60	100		0	80	B		NONE
chr2	94737386	94737388		0	100	100	100	33.33	33.33	100	B		TEKT4 (-134056), ENSG00000259916 (+148865)
chr2	94874363	94874365	33.33	0	0	100	50	0	25	100	B		MAL (-151320), TEKT4 (+2921)
chr2	98312352	98312354	50	0	57.14	50	50	100	100	70	C	C	CNGA3 (-33802), VWA3B (+225161)
chr20	24665952	24665954	55.56	33.33	75	0	100	100	100	66.67	C	C	CST7 (-283277), SYNDIG1 (+196754)
chr20	28954140	28954142	70	80	100	0	0	100	66.67	66.67	B		NONE
chr20	29296555	29296557	100	50	100	100	0	100	0	0	W	W	NONE
chr20	50015541	50015543	40	25	0	66.67	100	0	0		B		SNAI1 (+32543), UBE2V1 (+100412)
chr20	5213605	5213607	80	100	100	100	50	100	0	100	W	W	CDS2 (+86820), PROKR2 (+100763)
chr20	5695397	5695399	100	0	66.67	0	100	70	100	100	C	C	CHGB (-216032), GPCPD1 (-84372)
chr20	596038	596040	100	20	37.5	83.33	80	100	0	66.67	B		CSNK2A1 (-52218), TCF15 (+14359)
chr20	59933656	59933658	50	0	100	14.29	50	83.33	100	50	C	W	FAM217B (-107), SYCP2 (-2)
chr20	59933672	59933674	0	33.33	100	44.44	83.33	100	100	66.67	C	W	FAM217B (-91), SYCP2 (-18)
chr20	62375684	62375686	100	0	100	50	100	100	100	100	C	C	RPS21 (-11431), LAMA5 (-8373)
chr20	63157879	63157881	100	100	100	100	25	100	33.33	50	W	W	BHLHE23 (-150845), YTHDF1 (+58354)
chr20	664189	664191	71.43	0	25	50	50	33.33	100	0	C	C	SRXN1 (-10820), SCRT2 (+11989)
chr20	793559	793561	100	33.33	100	100	100	100	50	66.67	B		FAM110A (-40217), SLC52A3 (-24976)
chr21	10589339	10589341		50		0	0	0	100		B		TPTE (+67765)
chr21	43795070	43795072	50	42.86	16.67	0	100		100	100	C	W	AGPAT3 (-129937), RRP1 (+5558)
chr21	44301241	44301243	42.86	100	80	100	45.45	77.78	50	50	W	W	PFKL (+1191), C21orf2 (+38151)
chr21	44310847	44310849	87.5	100	100	100	40	100	50	50	W	W	PFKL (+10797), C21orf2 (+28545)
chr22	16602309	16602311	100	0	66.67	100	50	100	50	100	B		CCT8L2 (-9500), XKR3 (+219389)
chr22	19645586	19645588	50	0	100	40	91.67	62.5	100	60	C	W	CLDN5 (-118042), SEPT5 (-68877)
chr22	19766360	19766362	10	50	0	50	0	0	0	0	W	C	TBX1 (+9658), RTL10 (+88525)
chr22	19981254	19981256	50	33.33	100	40	88.89	71.43	100	87.5	C	C	TXNRD2 (-39263), ARVCF (+35553)
chr22	20425410	20425412	100	0	75	100	100	80	25	75	B		SCARF2 (+12415), ZNF74 (+31296)
chr22	21714044	21714046	40	75	50	100	25	66.67	50	16.67	W	C	YPEL1 (+21789), PPIL2 (+48023)
chr22	23752082	23752084	100	0	100	100	60	40	50	60	B		ZNF70 (-991)
chr22	25062822	25062824		40	100	66.67	100	100	0	100	B		CRYBB3 (-137027), TMEM211 (-116128)
chr22	25350606	25350608	66.67	100	0	50	50	72.73	100	100	B		GRK3 (-214242), CRYBB2 (+131085)
chr22	39100384	39100386	100	20	25	33.33	75	100	84.62	87.5	C	C	APOBEC3H (+3110), CBX7 (+52265)
chr22	41331229	41331231	90	50	80	100	100	100	50	100	B		TEF (-50699), ZC3H7B (+29708)
chr22	41800032	41800034	54.55	62.5	30	0	11.11	20	50	37.5	B		CCDC134 (-646)
chr22	42347472	42347474	33.33	22.22	66.67	83.33	90	57.14	30	50	B		TCF20 (-132031), NFAM1 (+84922)
chr22	42748350	42748352	66.67	33.33	66.67	44.44	100	66.67	100	85.71	C	W	A4GALT (-53365), ARFGAP3 (+109051)
chr22	47194203	47194205	60	100	60	0	40	100	71.43	0	B		TBC1D22A (+431583)
chr22	47305987	47305989	100	50	100	50	100	100	100	100	C	C	TBC1D22A (+543367)
chr22	47451658	47451660	0	100		100	50	100	50	66.67	W	C	TBC1D22A (+689038)
chr22	49091523	49091525	100	0	100	50	80	66.67	100	100	C	C	FAM19A5 (+602064), BRD1 (+733280)
chr22	49137291	49137293	66.67	33.33	80	0	83.33	75	100	100	C	C	FAM19A5 (+647832), BRD1 (+687512)
chr22	49303543	49303545	83.33	100	85.71	100	33.33	100	50	100	W	W	BRD1 (+521260), FAM19A5 (+814084)
chr22	49928572	49928574	46.15	85.71	80	100	16.67	100	35.71	100	W	C	PIM3 (-31940), CRELD2 (+9938)
chr3	126810949	126810951	85.71	100	100	100	50	100	50	80	W	W	PLXNA1 (-177644), CHCHD6 (+106730)
chr3	127304187	127304189	70	50	66.67	100	100	100	40	100	B		TPRA1 (+286581), PLXNA1 (+315594)
chr3	127304197	127304199	54.55	0	66.67	100	75	100	37.5	100	B		TPRA1 (+286571), PLXNA1 (+315604)
chr3	13145797	13145799	75	100	75	100	42.86	100	44.44	33.33	W	W	IQSEC1 (-72681), NUP210 (+274511)
chr3	139571093	139571095	100	100	87.5	0	50	0	100	100	B		RBP1 (-31265), NMNAT3 (+106852)
chr3	160036872	160036874	100	50	100	50	100	100	100	90	C	C	C3orf80 (-188623), IL12A (+48123)
chr3	171770916	171770918	50	100	100	100	40	50	42.86	27.27	W	W	TNIK (-310509), PLD1 (+39577)
chr3	33685821	33685823	83.33	100	100	100	40	100	50	100	W	W	PDCD6IP (-112749), CLASP2 (-26381)
chr3	36634333	36634335	0	50	50	40	100		100	50	C	C	DCLK3 (+105527), STAC (+253990)
chr3	46717882	46717884	60	100	100	100	50	100	50	50	W	C	PRSS50 (+24)
chr3	49149614	49149616	85.71	85.71	100	100	0	66.67	40	100	W	W	KLHDC8B (-21996), LAMB2 (-16497)
chr3	56611194	56611196	80	50	100	50	100	100	100	83.33	C	W	ERC2 (-142832), FAM208A (+71822)
chr3	88247595	88247597	93.75	100	100	100	33.33	50	50	0	W	W	EPHA3 (-859928), C3orf38 (+97853)
chr3	99183732	99183734	100	50	100	0	100	100	50	100	C	C	COL8A1 (-454742), DCBLD2 (-282044)
chr4	116232210	116232212	50	100	0	0	36.36	100	50	37.5	B		MTRNR2L13 (-66665)
chr4	1403471	1403473	16.67	0	0	66.67	60	0	0	25	B		NKX1-1 (+2859), UVSSA (+56156)
chr4	150850175	150850177	0	0	0	0	100		100		C	C	LRBA (+165321), MAB21L2 (+268254)
chr4	176238200	176238202	50	50	100	50	100	100	100	100	C	W	SPATA4 (-42530), ASB5 (+31021)
chr4	18159218	18159220	100	0	100	0	83.33	100	100	100	C	W	LCORL (-137359)
chr4	190203114	190203116	75	100		100	50		50	100	W	W	DUX4 (+29341)
chr4	26064024	26064026	83.33	100	83.33	25	50		100	75	B		RBPJ (-255685), SMIM20 (+149821)
chr4	53890835	53890837	85.71	50	81.82	33.33	100	100	100	83.33	C	W	LNX1 (-299220), CHIC2 (+173854)
chr4	5990208	5990210	100	25	66.67	50	100	100	100	85.71	C	W	CRMP1 (-97151), ENSG00000284684 (+79953)
chr4	64314662	64314664	70	33.33	60	100	100	100	50		B		TECRL (+94799)
chr4	7279862	7279864	100	0	77.78	33.33	100	100	100	100	C	C	SORCS2 (+87325), PSAPL1 (+155110)
chr4	81971670	81971672	80	0	80	0	100	100	100	66.67	C	W	RASGEF1B (-499756), HNRNPD (+402285)
chr4	8963509	8963511	0	33.33	50	60	100		0	66.67	B		FAM90A26 (-206899), HMX1 (-91693)
chr4	9148139	9148141	80	100	100	100	0		50	100	W	C	HMX1 (-276323), FAM90A26 (-22269)
chr4	98815731	98815733	50	16.67	46.67	20	66.67	71.43	75	50	C	W	TSPAN5 (-157103), EIF4E (+113401)
chr5	108559238	108559240	100	50	100	100	100		0		B		EFNA5 (-888344), FER (-188583)
chr5	139685168	139685170	50	0	66.67	16.67	66.67	66.67	71.43	66.67	C	W	PSD2 (-110652), CXXC5 (+36877)
chr5	149902374	149902376	100	0	100	0	60	100	81.82	75	C	W	PDE6A (+42418), PPARGC1B (+172064)
chr5	154541871	154541873	53.85	0	40	50	62.5	0	0	25	B		LARP1 (-171030), HAND1 (-63608)
chr5	157240967	157240969	100	0	100	0	80	100	80	100	C	C	CYFIP2 (-25111), ITK (+60142)
chr5	159471853	159471855	100	0	50	0	100	100	100	100	C	W	ADRA1B (-444620), IL12B (-140967)
chr5	164451993	164451995	80	0	75	100	100	100	0	100	B		MAT2B (+946446)
chr5	17275626	17275628	100	100	75	100	50		50	100	W	C	ENSG00000284552 (-210604), BASP1 (+58067)
chr5	1747738	1747740	83.33	0	100	50	90	100	100	100	C	C	LPCAT1 (-223762), MRPL36 (+52156)
chr5	27652683	27652685	10	20	33.33	0	71.43	0	50	0	C	W	CDH9 (-614098)
chr5	36854482	36854484	30.77	100	50	0	46.15	16.67	50	55.56	B		NIPBL (-22276), SLC1A3 (+248128)
chr5	4059181	4059183	71.43	100	71.43	33.33	50	50	83.33	100	B		IRX1 (+463128)
chr5	414979	414981	58.33	30	90	33.33	100	100	100	100	C	W	EXOC3 (-28178), AHRR (+110804)
chr5	42971341	42971343	0	50	0	50	0	0	0	0	W	C	SELENOP (-159263), ANXA2R (+71828)
chr5	45225710	45225712	66.67	100	100	100	50	100	50	100	W	C	MRPS30 (+416786), HCN1 (+470623)
chr5	45225724	45225726	75	100	100	100	40	100	50	100	W	C	MRPS30 (+416800), HCN1 (+470609)
chr5	78664740	78664742	100	50	91.67	50	100	0	100	66.67	C	C	LHFPL2 (-15916), ARSB (+321044)
chr6	134328366	134328368	0	0	100	50	77.78	81.82	100	66.67	C	C	SGK1 (-10309), ALDH8A1 (+621755)
chr6	157267479	157267481	20	100	55.56	75	50	57.14	25	62.5	W	W	TMEM242 (+56121), ARID1B (+490106)
chr6	157281757	157281759	60	100	50	50	33.33	80	100	100	B		TMEM242 (+41843), ARID1B (+504384)
chr6	168194539	168194541	33.33	50	16.67	75	0	50	12.5	80	W	W	FRMD1 (-115381), DACT2 (+125182)
chr6	27213188	27213190	22.22	0	33.33	16.67	50	0	66.67	0	C	W	PRSS16 (-34534), HIST1H2AH (+66060)
chr6	27636946	27636948	100	50	83.33	100	0	100	50	100	W	C	ZNF184 (-163829), HIST1H2BL (+170984)
chr6	33958756	33958758	0	0	33.33	0	58.33	47.37	57.14	33.33	C	W	MLN (-154746), GRM4 (+187323)
chr6	35825389	35825391	60	100	100	50	50	100	100	100	B		LHFPL5 (+20097), SRPK1 (+95952)
chr6	3933268	3933270	50	12.5	50	0	66.67	50	50	50	C	C	PRPF4B (-88057), FAM50B (+83883)
chr6	44534470	44534472	92.86	25	87.5	100	85.71	100	50	75	B		RUNX2 (-793898), CDC5L (+146946)
chr6	44561821	44561823	80	50	100	100	0	50	33.33		W	C	RUNX2 (-766547), CDC5L (+174297)
chr6	47026375	47026377	50	100	100	50	50	66.67	100	66.67	B		ADGRF5 (-104399), ADGRF1 (+15987)
chr6	51183269	51183271	75	0	100	0	75	100	100	100	C	C	TFAP2B (+364547), PKHD1 (+904355)
chr6	57961532	57961534	28.57	50	100	0	0	66.67	60	33.33	B		PRIM2 (+643909)
chr6	82006334	82006336	0	0	18.18	0	61.54	66.67	60	22.22	C	C	FAM46A (-253627), IBTK (+241419)
chr6	8666395	8666397	75	100		100	0	50	0	40	W	C	SLC35B3 (-230913)
chr7	100642470	100642472	77.78	16.67	75	50	66.67	100	100	60	C	W	TFR2 (+250)
chr7	128917912	128917914	0	0	0	0	100	0	50	0	C	W	IRF5 (-19699), KCP (-7194)
chr7	150372580	150372582	33.33	100	33.33	0	0	80	100	66.67	B		ZNF775 (-6754), REPIN1 (+3781)
chr7	156157027	156157029	20	62.5	44.44	66.67	8.33	20	0	50	W	C	RNF32 (-483756), SHH (-344755)
chr7	156607638	156607640	100	33.33	100	40	87.5	100	100	100	C	C	SHH (-795366), RNF32 (-33145)
chr7	158260945	158260947	100	100	100	100	0	0	33.33	60	W	W	PTPRN2 (+326733), DNAJB6 (+923980)
chr7	1746524	1746526	0	50	100	0	100	80	100	100	C	C	ELFN1 (+58406), MAD1L1 (+486718)
chr7	263988	263990	100	50	100	0	0		100	100	B		ENSG00000248767 (-26181), FAM20C (+71020)
chr7	263991	263993	50	100		50	0		100	100	B		ENSG00000248767 (-26178), FAM20C (+71023)
chr7	264041	264043	100	50	83.33	50	100	100	100	50	C	W	ENSG00000248767 (-26128), FAM20C (+71073)
chr7	32906238	32906240	66.67	0	0	66.67	50	0	0		B		FKBP9 (-51165), KBTBD2 (-14342)
chr7	39386916	39386918	66.67	87.5	66.67	80	33.33	80	14.29	42.86	W	C	YAE1D1 (-179459), POU6F2 (+408919)
chr7	5439582	5439584	66.67	66.67	100	0	0	100	50	0	B		TNRC18 (-16037), FBXL18 (+74215)
chr7	56366897	56366899	100	50	100	50	100	100	100	100	C	W	NUPR2 (-250498), ZNF479 (+772966)
chr7	63766333	63766335		100	100	100	0		33.33	50	W	C	ENSG00000241149 (-232540)
chr7	6622689	6622691	100	100	100	100	33.33	100	50	100	W	W	ZNF316 (-14632), ZNF853 (+7073)
chr7	72969691	72969693	100	66.67	66.67	60	0	66.67	0	25	W	C	TRIM74 (-226)
chr7	74127060	74127062	83.33	50	62.5	25	100	85.71	75	75	C	W	EIF4H (-47184), LIMK1 (+43121)
chr8	138722849	138722851	100	100		0	50	0	50	66.67	B		FAM135B (-226028), COL22A1 (+191143)
chr8	140338872	140338874	100	50		75	100		0	100	B		KCNK9 (-635817), TRAPPC9 (+119706)
chr8	141519489	141519491	0	100	75	50	50	83.33	100	60	B		PTP4A3 (+98102), TSNARE1 (+883750)
chr8	142235290	142235292	71.43	50	100	0	100	100	100	81.82	C	W	TSNARE1 (+167949), PTP4A3 (+813903)
chr8	142700448	142700450	25	66.67	0	100	0	33.33	25	50	W	C	LY6K (+338)
chr8	142826994	142826996	100	0		100	66.67		0	0	B		LY6D (-40403), GML (-7806)
chr8	143883909	143883911	60	100	100	0	50	100	100	80	B		EPPK1 (-5446), PLEC (+66966)
chr8	144277764	144277766	25	50	80	100	100	100	50	40	B		SCX (+11205), BOP1 (+13605)
chr8	207058	207060	75	50	100	100	100	100	28.57	100	B		OR4F21 (-40016), ZNF596 (-25338)
chr8	21909677	21909679	66.67	0	100	50	60	33.33	0	60	B		GFRA2 (-120868), DOK2 (+4182)
chr8	22824384	22824386	100	100	75	0	50	57.14	80	63.64	B		EGR3 (-131083), PEBP4 (+103523)
chr8	27009799	27009801	100	50	100	50	100	80	100	100	C	C	ADRA1A (-144395), STMN4 (+248586)
chr8	46253605	46253607	12.5	50	42.86	0	0	100	100	50	B		NONE
chr8	46257066	46257068	85.71	100	100	50	50	100	0	100	W	W	NONE
chr8	46917840	46917842	20	50	50	0	0	0	66.67	0	B		SPIDR (-342734)
chr8	53286873	53286875	0	100	0	100	37.5	50	33.33	28.57	W	W	OPRK1 (-35177), ATP6V1H (+556388)
chr8	74118951	74118953	100	33.33	40	0	100		100	66.67	C	W	LY96 (+127600), JPH1 (+202376)
chr9	126637832	126637834	42.86	28.57	0	66.67	100	50	0	50	B		ZBTB43 (-167182), LMX1B (+23390)
chr9	130836748	130836750	83.33	100	80	100	50	0	50		W	W	QRFP (+60063), ABL1 (+122803)
chr9	131856298	131856300	77.78	20	62.5	62.5	70	50	0	57.14	B		RAPGEF1 (-146578), MED27 (+223609)
chr9	132179265	132179267	80	50	100	33.33	100	100	100	100	C	C	NTNG2 (+17319), SETX (+175719)
chr9	133342169	133342171	0	12.5	60	16.67	66.67	57.14	100	66.67	C	W	SURF6 (-5772), MED22 (+5533)
chr9	135740058	135740060	100	33.33	100	50	90.91	100	100	87.5	C	C	KCNT1 (+37867), CAMSAP1 (+167165)
chr9	136975785	136975787	88.89	100	60	100	33.33	62.5	50	33.33	W	W	PTGDS (-1719)
chr9	137319198	137319200	28.57	100	50	16.67	40	0	75	50	B		NRARP (-16948), EXD3 (+104063)
chr9	17794402	17794404	70	25	66.67	0	85.71	80	87.5	60	C	W	ADAMTSL1 (-679491), SH3GL2 (+215280)
chr9	4117925	4117927	57.14	100	80	0	50	100	100	100	B		RFX3 (-591943), GLIS3 (+181990)
chr9	68300565	68300567	50	100	0	0	0		100		B		FOXD4L3 (-2301)
chr9	93620176	93620178	85.71	0	55.56	28.57	50	100	85.71	60	C	W	PHF2 (+43770), BARX1 (+335195)
chrX	107826877	107826879	0	100	0	0	16.67	0	50	50	B		MID2 (+999)
chrX	123041951	123041953	50	100	71.43	40	25	100	100	66.67	B		GRIA3 (-142291)
chrX	123700518	123700520	66.67	100		100	0	100	50	100	W	W	THOC2 (+32535), GRIA3 (+516276)
chrX	126166409	126166411	100	40	60	0	100		75		C	W	DCAF12L1 (+386441), TEX13C (+846290)
chrX	130110840	130110842	25	0	0	66.67	100	0	0		B		ELF4 (-346)
chrX	130110842	130110844	25	0	0	66.67	100	0	0		B		ELF4 (-348)
chrX	135098285	135098287	0	0	0	0	50	60	50	20	C	C	RTL8A (-46111), CT55 (+73112)
chrX	135713350	135713352	25	25	40	50	100	0	0	100	B		CT45A3 (+51093), ZNF449 (+368555)
chrX	150898500	150898502	0	20	0	0	80	0	50	33.33	C	C	CD99L2 (+315)
chrX	151694931	151694933	40	50	16.67	0	0	0	100	50	B		PRRG3 (-3375)
chrX	153321280	153321282	0	0	100	50	50		0	66.67	B		ZNF275 (-12874), MAGEA1 (+141996)
chrX	153968961	153968963	0	100	21.43	66.67	0	33.33	0	63.64	W	C	TMEM187 (-3365), HCFC1 (+2845)
chrX	154030755	154030757	100	100	60	100	50	80	40	100	W	C	IRAK1 (-10776), MECP2 (+67008)
chrX	155760857	155760859	75	50	100	50	100	100	100	100	C	C	TMLHE (-147922), SPRY3 (-6954)
chrX	19908171	19908173	60	66.67	83.33	83.33	0		0	75	W	C	SH3KBP1 (-20571), BCLAF3 (+62126)
chrX	323652	323654	0	50	0	0	0		50	0	B		GTPBP6 (-4834)
chrX	47585395	47585397	60	50	50	100	100	40	50	50	B		TIMP1 (+3083), SYN1 (+34547)
chrX	48539840	48539842	0	0	40	100	100	0	0	40	B		TBC1D25 (+384)
chrX	48539846	48539848	14.29	0	50	50	100	0	0	50	B		TBC1D25 (+390)
chrX	48539850	48539852	0	0	50	100	100		0	50	B		TBC1D25 (+394)
chrX	48581071	48581073	50	0	66.67	0	50	50	100	66.67	C	W	WDR13 (-16406), RBM3 (+6548)
chrX	58270734	58270736	44.44	100		0	33.33	100	66.67	50	B		ZXDA (-359915)
chrX	63434717	63434719	83.33	100	100	50	33.33	66.67	100	75	B		SPIN4 (-83374), ARHGEF9 (+320395)
chrX	67545295	67545297	27.27	100	75	50	25	0	0	100	W	C	AR (+1260), OPHN1 (+888509)
chrX	67545298	67545300	25	100	75	50	25	0	0	50	W	C	AR (+1263), OPHN1 (+888506)
chrX	68695079	68695081	44.44	50	33.33	100	0	33.33	50	40	W	C	EFNB1 (-133917), STARD8 (+47312)
chrX	68695087	68695089	28.57	66.67	60	0	0	40	50	33.33	B		EFNB1 (-133909), STARD8 (+47320)
chrX	74878589	74878591	66.67	50	71.43	33.33	100		100	33.33	C	C	RLIM (-263973), NEXMIF (+46857)
chrX	85244610	85244612	0	100	28.57	100	20		28.57	33.33	W	C	ZNF711 (-154)
														0.48
														0.52

## Sheet: Table S4 - mouse hemi-CpGs
Table S4. Hemimethylated CpGs within CTCF motifs - data from Zhao et al. (2014)
Chromosome	mm10 CpG start	mm10 CpG end	Hemimethylation	mC_mC_count	mC_C_count	C_mC_count	C_C_count	sequence	Gene1	distance1	Gene2	distance2	Hemimethylation type
chr1	156920904	156920905	1	0	0	10	0	CGGCCGAAAGGGGGAAAGG	Ralgps2	(+18491)	Angptl1	(+82334)	MU
chr1	158767296	158767297	1	0	0	10	0	TTCCCTCCTGGTGTCGGTG	Pappa2	(+191065)	Astn1	(+405029)	MU
chr1	167416303	167416304	1	0	0	16	0	CGAGCTCCGGGGGGTACTG	Mgst3	(-22461)	Lrrc52	(+50478)	MU
chr1	180170128	180170129	1	0	0	15	0	CGGCCTCCATAGGGCAGGT	Coq8a	(+25900)	Cdc42bpa	(+209535)	MU
chr1	18323766	18323767	1	0	0	5	0	CCCCCGGGAGAGGACGGTG	Tfap2d	(-779250)	Defb41	(-58692)	MU
chr1	188709525	188709526	1	0	0	9	0	AGCGCACTGGAGGGCGCAG	Kctd3	(+298321)	Ush2a	(+446485)	MU
chr1	77776459	77776460	1	0	0	6	0	AATTCACCGGAGGGCAGAA	Epha4	(-261370)	Pax3	(+420380)	MU
chr1	7867234	7867235	1	0	0	7	0	CGAGCTCTGGGGGGTACTG	Pcmtd1	(+778306)			MU
chr1	86405270	86405271	1	0	0	6	0	ATGCCAGGCGGTGGTGGCG	Tex44	(-21059)	Nmur1	(-15926)	MU
chr1	90769853	90769854	1	0	0	10	0	CTGCCTCGAGGTGAAGGTT	Col6a3	(+74101)	Cops8	(+166870)	MU
chr1	94025520	94025521	1	0	0	5	0	CATCCACGAGGGGACAGAG	Neu4	(+5067)	Pdcd1	(+27035)	MU
chr10	107071438	107071439	1	0	0	7	0	CGAGCTCCGGGGGGTACTG	Acss3	(+52146)	Ppfia2	(+601091)	MU
chr10	18494201	18494202	1	0	0	6	0	CCGCCAGGCGGTGGTGGTG	Hebp2	(+51875)	Nhsl1	(+86526)	MU
chr10	18494201	18494202	1	0	0	6	0	TAGCCGCCAGGCGGTGGTG	Hebp2	(+51872)	Nhsl1	(+86529)	MU
chr10	62033092	62033093	1	0	0	5	0	CATCCGGAAGGGGATGGCC	Col13a1	(-53980)	2010107G23Rik	(+77962)	MU
chr10	72789243	72789244	1	0	0	30	0	AAGCCAGTGGGAGGCGGGG	Zwint	(+134354)			MU
chr10	81238348	81238349	1	0	0	10	0	CGCCCACAAGGGTGAGCCA	Matk	(-18959)	Zfr2	(+5185)	MU
chr11	11607707	11607708	1	0	0	15	0	CAGTCCCAAGATGGCGCCC	4930512M02Rik	(+20111)	4930415F15Rik	(+118447)	MU
chr11	17238915	17238916	1	0	0	10	0	AAGACAGAAGAGGGCGTCA	C1d	(-18673)	Wdr92	(+27003)	MU
chr11	64238755	64238756	1	0	0	8	0	AGAACACTCGGGGGCAATG	Hs3st3a1	(-196577)	Cox10	(-159289)	MU
chr11	70803008	70803009	1	0	0	7	0	AAGCCGGAAGAGGACAGTC	Scimp	(+9582)	Zfp3	(+38795)	MU
chr11	71755988	71755989	1	0	0	5	0	GCTCCAGAAGAGGGCGGGT	Wscd1	(+4618)	Aipl1	(+281495)	MU
chr11	99320167	99320168	1	0	0	10	0	ATGACAGAAGAGGGCATCG	Krt24	(-34914)	Krt25	(+2775)	MU
chr12	104910775	104910776	1	0	0	10	0	AGGACTCTAGGGAGCGCCG	Clmn	(-45775)	Syne3	(+87893)	MU
chr12	109230289	109230290	1	0	0	11	0	CACACAGAAGATGGCGGGG	Dlk1	(-222554)	Begain	(-162078)	MU
chr12	111344992	111344993	1	0	0	8	0	GGTCCTGCAGACGGAGCCA	Cdc42bpb	(+32723)	Amn	(+73900)	MU
chr12	31719556	31719557	1	0	0	5	0	CGTCCTGCAAAGGGCACCA	Gpr22	(-5622)	Hbp1	(+230987)	MU
chr12	67960661	67960662	1	0	0	7	0	CAGCCATCCGGGGACGGCC	Mdga2	(-739625)			MU
chr12	79945458	79945459	1	0	0	6	0	TAGCCACGTGAAGGAAGCA	Zfp36l1	(+167557)	Rad51b	(+648105)	MU
chr13	114523318	114523319	1	0	0	5	0	CCACCACAAGATGGCGGTC	Mocs2	(-294935)	Fst	(-64375)	MU
chr13	48802766	48802767	1	0	0	11	0	GAGCCCCTGGGTGGCGTCA	Phf2	(+68347)	Barx1	(+139774)	MU
chr13	59691297	59691298	1	0	0	7	0	AGGCCAGAAGAGGGCGTCA	Golm1	(-15492)	4921517D22Rik	(+2805)	MU
chr13	98297575	98297576	1	0	0	7	0	TTCCCATGAGAGGGCGCCT	Gm21976	(+17694)	Btf3	(+19386)	MU
chr14	106270057	106270058	1	0	0	8	0	TCAACGGCAGAAGGAAGCA	Trim52	(+163855)			MU
chr14	115430685	115430686	1	0	0	6	0	TGGACAGAAGCTGGCGACC	Gpc5	(+338065)			MU
chr14	37421442	37421443	1	0	0	7	0	CGTCCAGCAGAGGCCAGAG	Ghitm	(-286182)			MU
chr15	68258176	68258177	1	0	0	9	0	TGACCTTCAGAGGGAGCGG	Zfat	(+654)			MU
chr15	81836145	81836146	1	0	0	10	0	CTGCCCCAGGGAGGCGCCC	Gm8444	(+7548)	Tef	(+24737)	MU
chr15	86135432	86135433	1	0	0	8	0	TCACCGCCAGAGGCCGCTG	Cerk	(+50703)	Gramd4	(+77743)	MU
chr15	87994392	87994393	1	0	0	9	0	TGACCAACAGGTTGCGAAA	Zdhhc25	(-605904)	Fam19a5	(+369168)	MU
chr15	95514540	95514541	1	0	0	7	0	CGCCCAGGAGGGGACGAGA	Nell2	(+14174)	Tmem117	(+885347)	MU
chr15	98475605	98475606	1	0	0	5	0	CCGCCACTAGGGGGCAGGG	Lalba	(+7123)	Olfr281	(+23010)	MU
chr16	20808426	20808427	1	0	0	12	0	ACACCAGAAGAGGGCATCG	Thpo	(-73924)	Teddm3	(+345565)	MU
chr16	34014044	34014045	1	0	0	16	0	CCGGCAGCAGAGGGCTGGG	Umps	(-46999)	Kalrn	(+500011)	MU
chr16	90622102	90622103	1	0	0	5	0	CCGCCAGCAGGGAAAGCAG	Mis18a	(+105309)	Hunk	(+235698)	MU
chr17	13479572	13479573	1	0	0	11	0	CCGCCCGCAGGTGGGAGAA	Afdn	(-280983)	Tcp10c	(+124993)	MU
chr17	34590822	34590823	1	0	0	6	0	GTTCCTCTAGGCGGCGGGA	Pbx2	(-1438)			MU
chr17	75092217	75092218	1	0	0	8	0	AGACCAGACGAGGGCATTA	Rasgrp3	(-343688)	Ltbp1	(+86649)	MU
chr17	91680464	91680465	1	0	0	5	0	GTTCCAGCAGTGGGCGTGG	Gm6741	(+443683)			MU
chr18	47704462	47704463	1	0	0	7	0	ACGCCACTGGGAGTCACCG	Eno1b	(-340880)	Sema6a	(-335625)	MU
chr18	5583973	5583974	1	0	0	6	0	CGTCCTCCAAGTGGTACTG	Zfp438	(-249526)	Zeb1	(-7895)	MU
chr18	83514203	83514204	1	0	0	7	0	CAGACAGTGGATGACGCTC	Tshz1	(+572195)	Zfp516	(+603330)	MU
chr19	29684048	29684049	1	0	0	13	0	TTCCCGGAAGATGGAGGAA	Ermp1	(-35629)	Mlana	(-13877)	MU
chr19	37274545	37274546	1	0	0	6	0	CCACAACAAGGTGGCGAGC	Ide	(+56062)	44990	(+67008)	MU
chr19	41018307	41018308	1	0	0	6	0	CGATCTCCAGAGGGTGGTG	Blnk	(-23764)	Dntt	(-10976)	MU
chr19	43991856	43991857	1	0	0	10	0	AAACCTCTAGGTGATGCGA	Cpn1	(-5308)	Cyp2c44	(+37335)	MU
chr2	119290122	119290123	1	0	0	7	0	CGTCCAGAGGGGGGTGAGG	Dll4	(-35670)	Vps18	(+1372)	MU
chr2	119797224	119797225	1	0	0	9	0	TGTCCTCCAGACGGAACCA	Tyro3	(-2287)			MU
chr2	131910162	131910163	1	0	0	8	0	GTTCCTCCAGGAGTCGCGC	Prn	(+213)	Prnp	(+242)	MU
chr2	151682550	151682551	1	0	0	7	0	AGGCCAGAAGAGGGCATCG	Tmem74b	(-19449)	Rad21l	(-14026)	MU
chr2	165323301	165323302	1	0	0	10	0	AAGCCAGAAGAGGGTGTCG	Slc35c2	(-35441)	Elmo2	(+3169)	MU
chr2	22622637	22622638	1	0	0	11	0	TCGCCTCCAAGTGGCTGTG	Gad2	(+425)			MU
chr2	25592634	25592635	1	0	0	7	0	TTTCCACGAGATGGTAATG	Gm996	(-10904)	Rabl6	(+15889)	MU
chr2	32346987	32346988	1	0	0	7	0	ACGCCCCCAGTGGGCAGCC	Ciz1	(-5347)	Golga2	(+58667)	MU
chr2	4949942	4949943	1	0	0	10	0	GTTCCAGCAGTGGGCGTGG	Ucma	(-26203)	Phyh	(+30929)	MU
chr3	144461162	144461163	1	0	0	6	0	CACCCAGTAGATGAAACGG	Lmo4	(-255950)	Hs2st1	(+109011)	MU
chr3	7854409	7854410	1	0	0	5	0	CGGCCAGGAGGAGGTCCTT	Stmn2	(-654959)	Il7	(-240674)	MU
chr3	83113217	83113218	1	0	0	6	0	TCACCAATAAAAGGCGCTA	Dchs2	(-14725)	Plrg1	(+57701)	MU
chr4	126334832	126334833	1	0	0	6	0	TCCCCGCCAGAGGTCAGTG	Tekt2	(-9140)	Ago3	(+94728)	MU
chr4	151474533	151474534	1	0	0	9	0	CTGACTGCAGGTGACGGGG	Gm13090	(+384969)	Camta1	(+387207)	MU
chr4	46015576	46015577	1	0	0	5	0	CGGCCAGTGAGGGGCAGGG	Tmod1	(-23367)	Tdrd7	(+50234)	MU
chr5	112119327	112119328	1	0	0	6	0	TGCCCACTTTGGGGCGCTG	Cryba4	(+133185)	Mn1	(+701891)	MU
chr5	114387253	114387254	1	0	0	9	0	CCTCCGGCAGAGGAAACTG	Ube3b	(+6642)	Mmab	(+56811)	MU
chr5	123524125	123524126	1	0	0	9	0	CCGCCGCGGGATGGCGGCT	Diablo	(+55)			MU
chr5	134651125	134651126	1	0	0	9	0	AGACCAGAAGAGGGCGGCG	Eif4h	(-11641)	Limk1	(+37467)	MU
chr5	148873515	148873516	1	0	0	18	0	CTGTCAGTAGACGGCACAG	Ubl3	(-320856)	Katnal1	(+55129)	MU
chr5	32247590	32247591	1	0	0	10	0	TCAGCAGAAGGGGACGTTC	Ppp1cb	(-211247)	Plb1	(+14882)	MU
chr5	35862401	35862402	1	0	0	7	0	GAGCCGGCAGGTGGCTGCA	Afap1	(-30922)	Ablim2	(+104346)	MU
chr5	5940796	5940797	1	0	0	6	0	GTTCCAGTCGGGGTCACCC	Steap1	(-191470)			MU
chr5	66834965	66834966	1	0	0	8	0	CCCACACCAGATGTCGGGG	Limch1	(+89126)	Phox2b	(+264330)	MU
chr5	77423365	77423366	1	0	0	8	0	CCGGCACCAAGGGGCAATA	Igfbp7	(-15318)			MU
chr6	125423633	125423634	1	0	0	6	0	CCGTCCCCAGGAGGCAGCG	Plekhg6	(-42849)	Cd9	(+71149)	MU
chr6	22881046	22881047	1	0	0	7	0	TGTCCTCTAGGTGCCGGGA	Ptprz1	(+5550)	Aass	(+251934)	MU
chr6	44226008	44226009	1	0	0	10	0	CCTCCTACAGAGGGCGTGG	Cntnap2	(-834047)	Tpk1	(-559736)	MU
chr6	51867603	51867604	1	0	0	6	0	TGTCCAGTTGGAGGCGCAA	Skap2	(+144940)	Snx10	(+343708)	MU
chr6	55170441	55170442	1	0	0	6	0	GGGCCCGCAGGTGGTGTCA	Crhr2	(-37478)	Inmt	(+4605)	MU
chr6	85928327	85928328	1	0	0	7	0	CGGCCAGAAGAAGACATTG	Tprkb	(+12581)	Dusp11	(+33348)	MU
chr6	94011690	94011691	1	0	0	6	0	TGGGCAGCAGTGGGCCGTG	Magi1	(+271625)			MU
chr6	95831066	95831067	1	0	0	7	0	CGAGCTCCGGGGGGTACTG	Fam19a1	(-282096)	Suclg2	(-112258)	MU
chr7	111674225	111674226	1	0	0	8	0	AGGCCAGTGGAGGACAACG	Eif4g2	(-591204)	Galnt18	(+105743)	MU
chr7	119655437	119655438	1	0	0	9	0	TTCCCGGAGGGTGGCACTG	Acsm4	(-34593)	Acsm1	(+37652)	MU
chr7	120331362	120331363	1	0	0	10	0	CTTCCACCAGAAGACGAAA	Abca16	(-90333)	Abca15	(+2684)	MU
chr7	124297674	124297675	1	0	0	5	0	CCGCCACTGAGGGGAGGTA	Hs3st4	(+314798)			MU
chr7	125399456	125399457	1	0	0	6	0	GTGACACGAGGGGGTGGAA	Kdm8	(-45222)			MU
chr7	140185924	140185925	1	0	0	5	0	CAGCCAATAGATGGCCACG	Olfr523	(+9872)	Olfr524	(+20031)	MU
chr7	99582564	99582565	1	0	0	7	0	TCGACACCAGGGGACTCAG	Tpbgl	(+44546)	Arrb1	(+47091)	MU
chr8	118703948	118703949	1	0	0	8	0	CCTCCAGCCGAGGTCAGAC	Hsbp1	(-640540)	Cdh13	(+420215)	MU
chr8	119912799	119912800	1	0	0	13	0	CCGCATGCAGGGGGTACCG	Crispld2	(-79700)	Gm20388	(+1967)	MU
chr8	125374253	125374254	1	0	0	11	0	CAGCCAACAGGGGCAAACG	Sipa1l2	(+195546)	Disc1	(+320067)	MU
chr8	125451940	125451941	1	0	0	5	0	CGGCCACAAGTGGGCTACG	Sipa1l2	(+117876)	Disc1	(+397737)	MU
chr8	65229628	65229629	1	0	0	12	0	GGACCACCGGGAGGCTGGA	44986	(-892115)	BC030870	(-100064)	MU
chr9	105957330	105957331	1	0	0	8	0	ACGTCAGAAGAGGGCATTG	Col6a6	(-129163)	Col6a5	(+3320)	MU
chr9	113738306	113738307	1	0	0	7	0	AAGCCAGGAGATGACGAGA	Clasp2	(-74286)	Pdcd6ip	(-30068)	MU
chr9	113957628	113957629	1	0	0	5	0	GTGCCTGGAGGTGGTGGCG	Ubp1	(+26703)	Fbxl2	(+69124)	MU
chr9	14718323	14718324	1	0	0	6	0	CCGCCTGATGAAGGCAGTA	Amotl1	(-103310)	Piwil4	(+22417)	MU
chr9	46474888	46474889	1	0	0	9	0	CAACCACCAGAAGACCCGA	Gm4791	(-523845)	4931429L15Rik	(-154910)	MU
chr9	59510035	59510036	1	0	0	7	0	GTACCAGAAGTGGGCGTCA	Arih1	(-23427)	Tmem202	(+15460)	MU
chr9	65794998	65794999	1	0	0	6	0	CGCGCAGGAGATGGTGCCA	Zfp609	(+32574)	Oaz2	(+118442)	MU
chr9	92129714	92129715	1	0	0	9	0	CGGCCAGAAGAGGGCACTG	Plscr5	(-63230)	Zic4	(+760736)	MU
chrX	104538161	104538162	1	0	0	7	0	TTCACACTAGATGGCGTCG	Uprt	(+55352)	Zdhhc15	(+132894)	MU
chrX	163552411	163552412	1	0	0	8	0	CGAGCTCCGGGGGGTACTG	Grpr	(-2733)			MU
chrX	163552418	163552419	1	0	0	8	0	CGAGCTCCGGGGGGTACTG	Grpr	(-2733)			MU
chrX	78292544	78292545	1	0	0	7	0	GGAGCCGAAGATGGCGCCG	4930480E11Rik	(-77090)	Gm14743	(-46632)	MU
chrX	78423239	78423240	1	0	0	6	0	CTACCAGCAGATGTCACCG	4930480E11Rik	(+53605)	Prrg1	(+160643)	MU
chrY	90732346	90732347	1	0	0	10	0	TCGCCACTGGGTGGCGCCA	Gm21996	(-986820)	Erdr1	(-52386)	MU
chr2	52629139	52629140	0.941176	1	0	16	0	TGGCCAGGAGAGATCGGTT	Arl5a	(-204244)	Cacnb4	(+47686)	MU
chr8	127038853	127038854	0.941176	1	0	16	0	CTGCCACCAGGGTGCCCGT	Rbm34	(-67790)	Pard3	(-25195)	MU
chr10	74972690	74972691	0.9375	1	0	15	0	TGGCCGCTAGAAGGCACCT	Gnaz	(+5509)	Rsph14	(+59900)	MU
chr11	69599391	69599392	0.9375	1	0	15	0	GAGCCAGCGGGTGACAGAC	Atp1b2	(+6439)	Trp53	(+19031)	MU
chr15	25874344	25874345	0.933333	1	0	14	0	TGGCCACTCGATGGCAATG	Zfp622	(-110022)	Retreg1	(+31080)	MU
chr16	93198333	93198334	0.933333	1	0	14	0	ACGTCAGCAGAGGGCTGAG	Runx1	(-372177)	Setd4	(+405489)	MU
chr2	173311156	173311157	0.933333	1	0	14	0	CGTCCACTAGCTGGAGACC	1700021F07Rik	(-211438)	Pmepa1	(-34615)	MU
chr13	30664913	30664914	0.928571	1	0	13	0	CGGCCTCTAGAGGGAAGGT	Irf4	(-84321)	Dusp22	(+4804)	MU
chr6	118373478	118373479	0.928571	0	0	13	1	TGTCCAGCAGGGGGCGTTG	Ret	(-176351)	Bms1	(+45990)	MU
chr6	95167885	95167886	0.923077	1	0	12	0	CACCCAGTCGGGGGAGGGG	Gm10234	(-154227)	Kbtbd8	(+50145)	MU
chr7	44391132	44391133	0.923077	1	0	12	0	TAGCATCCAGGAGTCGGTA	Lrrc4b	(-51347)	Syt3	(+6984)	MU
chr11	107015058	107015059	0.916667	0	0	11	1	AAGACACCAGGGGTCGGGG	Kpna2	(-15523)	Bptf	(+116858)	MU
chr1	133285554	133285555	0.909091	1	0	10	0	GTGCCCGTAGGGGAAACCC	Golt1a	(-24249)	Plekha6	(+39445)	MU
chr15	78881235	78881236	0.909091	1	0	10	0	CCCCCAGCAGGAAGCGCCA	Sh3bp1	(-18527)	Gga1	(+4051)	MU
chr7	139366678	139366679	0.909091	1	0	10	0	AGGCCAAGCGGGGGCAGTG	Inpp5a	(-22432)	Pwwp2b	(+118191)	MU
chr5	114864858	114864859	0.9	0	0	9	1	CAGCCACATGAAGGCGTTC	Oasl2	(-32072)	Gm9936	(-6182)	MU
chr5	86848586	86848587	0.9	1	0	9	0	CGAGCACCGGGGGGTACTG	Ythdc1	(+44014)	Ugt2b34	(+58359)	MU
chr7	11146191	11146192	0.9	1	0	9	0	TGTGCTCTTGGGGGCGGGG	Zscan4-ps1	(-76506)	Zscan4d	(+19962)	MU
chr10	32893485	32893486	0.888889	1	0	8	0	AGAACTCCAGGTGGTACGA	Nkain2	(-3032)			MU
chr11	83632978	83632979	0.888889	0	0	8	1	CCACCACGGGGTGGCATTG	Ccl6	(-39889)	Rpl9-ps1	(+12645)	MU
chr11	83632978	83632979	0.888889	0	0	8	1	TGGCCACCACGGGGTGGCA	Ccl6	(-39892)	Rpl9-ps1	(+12642)	MU
chr13	22272491	22272492	0.888889	1	0	8	0	CAGCCTGCAGGCGGCCCAA	Vmn1r195	(-5868)	Vmn1r194	(+28279)	MU
chr14	110686161	110686162	0.888889	0	0	8	1	CGAGCTCTGGGGGGTGCTG	Slitrk6	(+68996)			MU
chr5	113183007	113183008	0.888889	1	0	8	0	GGGTCAGAAGATAGCGCTG	2900026A02Rik	(-45027)	Tmem211	(-43896)	MU
chr7	13532502	13532503	0.888889	1	0	8	0	CGACCAGGAGGAGGTCCAA	Bsph2	(+38573)	Bsph1	(+81653)	MU
chr7	38194975	38194976	0.888889	1	0	8	0	CACTCCCCAGGGGGCGGGG	1600014C10Rik	(+11764)	Plekhf1	(+33035)	MU
chr1	136029136	136029137	0.875	1	0	7	0	CCCGCAGCAGGGGGAGCTC	Ascl5	(-21674)	Tmem9	(+11163)	MU
chr1	162922092	162922093	0.875	1	0	7	0	AGGCCGTCAGGAGGCGGGG	Fmo2	(-23386)	Fmo6	(+15120)	MU
chr10	25313253	25313254	0.875	0	0	7	1	CTGCCGCCTGGAGTCAGTA	Epb41l2	(-46549)	Akap7	(-14085)	MU
chr10	39942727	39942728	0.875	1	0	7	0	ACTTCAGAAGAGGGCGTCA	Mfsd4b2	(-15810)	Mfsd4b3	(+17420)	MU
chr12	17407921	17407922	0.875	1	0	7	0	CTCTCAGCAGATGACGGGA	Odc1	(-136867)	Nol10	(+59469)	MU
chr15	75915076	75915077	0.875	2	0	14	0	CGGACAGCAGAGGGCTCCA	Tigd5	(+5333)	Pycrl	(+6492)	MU
chr16	24944817	24944818	0.875	1	0	7	0	CTGCCCGGAGGTGGCACAA	Tprg	(-342003)	Lpp	(+551464)	MU
chr2	146434871	146434872	0.875	1	0	7	0	CATCCAGTTGGGGACGCAC	Ralgapa2	(+77127)	Insm1	(+212956)	MU
chr7	142433858	142433859	0.875	0	0	7	1	CGGCCCCCAGACGGCGGCT	Syt8	(-1127)			MU
chr7	81666809	81666810	0.875	1	0	7	0	ATGCCACGTGGGGGAAATG	Homer2	(+40002)	Whamm	(+95515)	MU
chr8	118105587	118105588	0.875	1	0	7	0	ACGGCTCCAGATGGAGCTG	Mphosph6	(-303637)	Cdh13	(-178153)	MU
chrX	104538164	104538165	0.875	0	0	7	1	TTCACACTAGATGGCGTCG	Uprt	(+55352)	Zdhhc15	(+132894)	MU
chr11	51031581	51031582	0.866667	2	0	13	0	GTTCCAGCAGTGGGCGTGG	Olfr1375	(-16522)	Olfr54	(+17351)	MU
chr2	171770428	171770429	0.866667	2	0	13	0	TCGCCGCCAGAGGTTTGCA	Cbln4	(+273045)			MU
chr4	88356842	88356843	0.866667	1	0	13	1	CTCCCAGGAGAGGGCGGTA	Hacd4	(+82078)	Focad	(+262218)	MU
chr1	43020795	43020796	0.857143	1	0	6	0	GAGACACGGGATGGCGCTG	Gpr45	(+67830)	Tgfbrap1	(+77829)	MU
chr17	55920423	55920424	0.857143	1	0	6	0	GCACCAGAAGAGGGCGTCG	Zfp119b	(+24830)	Zfp959	(+28309)	MU
chr2	119357762	119357763	0.857143	1	0	6	0	TGGCCGGGCGGTGGTGGCA	Chac1	(+6529)	Ino80	(+119929)	MU
chr2	171770425	171770426	0.857143	2	0	12	0	TCGCCGCCAGAGGTTTGCA	Cbln4	(+273045)			MU
chr4	139584802	139584803	0.857143	1	0	6	0	CAGCCAAGAGGCGGCGGGG	Gm21969	(-18381)	Iffo2	(+10085)	MU
chr7	144253445	144253446	0.857143	2	0	12	0	CAGCCACGAGATGGCACTG	Shank2	(+77914)	Cttn	(+217566)	MU
chr7	45625124	45625125	0.857143	1	0	6	0	GTACCTCTATGTGGCGCTC	Rasip1	(-2358)			MU
chr12	75473663	75473664	0.846154	4	0	22	0	AGGCCAGCAGGGAGCAGCG	Gphb5	(-56891)	Ppp2r5e	(+122528)	MU
chr19	36496658	36496659	0.846154	2	0	11	0	CCGCCTCCAGCTGGAACAA	Hectd2	(-58017)	Pcgf5	(+148342)	MU
chr1	167612821	167612822	0.833333	1	0	5	0	CGGCCTGCAGGAGGAGCTG	Lmx1a	(-76744)	Rxrg	(+14429)	MU
chr1	171566423	171566424	0.833333	1	0	5	0	ACCCAAGCAGAGGGCACGA	Cd244	(+7238)	Ly9	(+40979)	MU
chr1	189142841	189142842	0.833333	0	0	5	1	TGGGCAGGAGAGGGCGGGG	Kctd3	(-135007)	Kcnk2	(+200508)	MU
chr2	137527392	137527393	0.833333	0	0	5	1	ACACCAGAAGAAGGCGTCA	Btbd3	(-751095)	Jag1	(-410754)	MU
chr2	9517025	9517026	0.833333	1	0	5	0	GGCTCAGCAGATGGCACGG	Gata3	(+361567)			MU
chr3	90514092	90514093	0.833333	1	0	5	0	TGTCCGGGAGGAGTCGGTC	Chtop	(-4590)	S100a13	(-347)	MU
chr3	98834178	98834179	0.833333	2	0	10	0	TTTCCAGTAGGCGCCAGCC	Hsd3b6	(-19738)	Hsd3b1	(+25613)	MU
chr4	149641700	149641701	0.833333	3	0	15	0	CAACCTGCAGAGGCCATCG	Clstn1	(+55071)	Pik3cd	(+56999)	MU
chr4	152392861	152392862	0.833333	1	0	5	0	TCACCGCCAGATGCCGCCT	Chd5	(+54216)	Kcnab2	(+85004)	MU
chr5	140711550	140711551	0.833333	2	0	10	0	TGCCCAGCCGGGGGCACCT	Amz1	(-23976)	Brat1	(+6484)	MU
chr5	45597002	45597003	0.833333	1	0	5	0	TCGGCAACAGGAGGCAGAG	Fam184b	(+42619)	Med28	(+76766)	MU
chr6	89009556	89009557	0.833333	1	0	5	0	CTGCCTCCCGAGGGAGGCC	Tpra1	(+107305)	Plxna1	(+353064)	MU
chr6	89888061	89888062	0.833333	1	0	5	0	TGGACCCCAGGTGGGACCG	Vmn1r43	(-17541)	Vmn1r44	(-5107)	MU
chr7	25380816	25380817	0.833333	1	0	5	0	CAGCCCCGAGATGTCACAG	Cnfn	(-11111)	Lipe	(+15565)	MU
chr7	37359550	37359551	0.833333	2	0	10	0	TGTCCCCCAGGGAACGCTG	Zfp536	(+410406)	Tshz3	(+661438)	MU
chr7	81042664	81042665	0.833333	1	0	5	0	TAGCCGAGAGGAGGAGCTG	Alpk3	(-14940)	Zfp592	(+48979)	MU
chr9	113420554	113420555	0.833333	1	0	5	0	TGGCCCCTGGAGTGCGCCA	Pdcd6ip	(+287684)			MU
chr12	82425174	82425175	0.818182	0	0	9	2	GGGGCCGTAGGAGGCGGTG	Rgs6	(-191765)	Sipa1l1	(+255760)	MU
chr15	59436384	59436385	0.818182	2	0	9	0	ACACCAGAAGAGGGCGTCA	Trib1	(-211960)	Nsmce2	(+62192)	MU
chr17	48016053	48016054	0.818182	2	0	9	0	TAACCAGAAGGGAGCTGCG	Foxp4	(-91627)	1700122O11Rik	(+22231)	MU
chr2	93673428	93673429	0.818182	4	0	18	0	GAGACAGCAGATGGGAGCG	Alx4	(+31053)	Ext2	(+149131)	MU
chr4	156214391	156214392	0.818182	1	0	9	1	CGACCAGAAGAAGTCGTGG	Perm1	(-1485)			MU
chr5	140791274	140791275	0.818182	2	0	9	0	GAGCCACCAGGGGTCCGTC	Gna12	(+39150)	Amz1	(+55755)	MU
chr11	25981786	25981787	0.8125	3	0	13	0	TGGCCACTAGGATGAAACG	5730522E02Rik	(+228777)			MU
chr12	26844784	26844785	0.8125	3	0	13	0	TGAGCACCAGGTGTCGGTA	Cmpk2	(+375586)	Sox11	(+497784)	MU
chr11	103077897	103077898	0.8	1	0	4	0	TCGCCTGAGGGGGCCGCCC	Plcd3	(+23755)	Nmt1	(+49557)	MU
chr11	113674791	113674792	0.8	1	0	4	0	TGAGCAGCAGGTGGCTCGG	Fam104a	(+9356)	Cog1	(+25630)	MU
chr12	36270143	36270144	0.8	2	0	8	0	AAGCCAGTAGGCAGCGCCC	Lrrc72	(-51947)	Sostdc1	(-43990)	MU
chr12	76534968	76534969	0.8	4	0	16	0	CGGCCAGCAGAGGCAAGCA	Plekhg3	(+1580)	Sptb	(+175587)	MU
chr13	34274363	34274364	0.8	1	0	4	0	CCCACAGCAGGCGGTGCCA	Slc22a23	(+70816)	Psmg4	(+111402)	MU
chr14	12166641	12166642	0.8	1	0	4	0	GAGCCACCCGAGGGCAAGA	3830406C13Rik	(-117532)	Ptprg	(+613109)	MU
chr14	92921043	92921044	0.8	1	0	4	0	GGAGCCGAAGATGGCGCCG	Pcdh9	(+969617)			MU
chr14	92921046	92921047	0.8	1	0	4	0	GGAGCCGAAGATGGCGCCG	Pcdh9	(+969617)			MU
chr16	33085876	33085877	0.8	0	0	8	2	AGGCCAGTCGAGGGCTGGA	Osbpl11	(-99195)	Lmln	(+23355)	MU
chr17	16987764	16987765	0.8	1	0	4	0	CGGCCATCAGAGGAAAGAG	Zfp960	(-76357)			MU
chr18	33339854	33339855	0.8	2	0	8	0	TCTCCTGCAGAGAGCGAAG	Stard4	(-125998)	Nrep	(+123774)	MU
chr18	39045714	39045715	0.8	1	0	4	0	CGCCCAGAAGGGAGAGGCT	Arhgap26	(+52561)	Nr3c1	(+444968)	MU
chr19	23910737	23910738	0.8	2	0	12	1	TACCCAACAGGTGGCCCCG	Fam189a2	(+120273)	Apba1	(+151870)	MU
chr2	158879919	158879920	0.8	1	0	4	0	CTGCCACCAGGAGGCGTGG	Dhx35	(+85118)			MU
chr3	32830530	32830531	0.8	2	0	8	0	GAGACAGGAGGGGACGGTA	Usp13	(+12990)	Pex5l	(+252524)	MU
chr3	87384614	87384615	0.8	1	0	4	0	CATCCTCCTGGGGGCCGTG	Fcrl5	(-51152)	Fcrl1	(+8234)	MU
chr4	129126507	129126508	0.8	1	0	4	0	TGGCCCCAGGAAGGCAGCG	Hpca	(-4480)			MU
chr4	132849524	132849525	0.8	1	0	4	0	GCACCAACAGAAGACGGCC	Ppp1r8	(-6361)	Stx12	(+34979)	MU
chr4	35897717	35897718	0.8	1	0	4	0	AGACCACCGGATGGCAGGA	Lingo2	(-52512)			MU
chr4	42945164	42945165	0.8	1	0	4	0	TGTTCACTCGGTGGCGCCT	Dnajb5	(-5226)	Phf24	(+28476)	MU
chr5	119959063	119959064	0.8	1	0	4	0	GTTCCACAAGAAGGCACGG	Rbm19	(-157394)	Tbx5	(+124408)	MU
chr5	138341776	138341777	0.8	1	0	4	0	AAAGCTGCAGAGGTCGCTG	Pvrig	(-179)			MU
chr5	140687890	140687891	0.8	2	0	8	0	TGAGCTCGAGATGGTGCTA	Ttyh3	(-38857)	Iqce	(+14490)	MU
chr5	4134444	4134445	0.8	1	0	4	0	CGGCCAGGAGGAGGTTCAA	Mterf1b	(-57931)	Cyp51	(-29690)	MU
chr5	85359922	85359923	0.8	1	0	4	0	CGAGCTCTGGGGGGTACTG	Epha5	(-942993)	Cenpc1	(+705669)	MU
chr6	91838920	91838921	0.8	1	0	12	2	CGACCAGAGGAAGGCATCA	Ccdc174	(-39141)	Grip2	(-31456)	MU
chr7	3394207	3394208	0.8	1	0	4	0	TGGCAACCGGGGGGCCGTG	Cacng6	(-29989)	Cacng8	(+3523)	MU
chr7	48895182	48895183	0.8	1	0	4	0	TGACCACTAGCGAGCGATG	Nav2	(-351656)	E2f8	(-14147)	MU
chr8	108794800	108794801	0.8	2	0	8	0	CGAGCCCCAGGTGGCGGTT	Pmfbp1	(-699235)	Zfhx3	(+852148)	MU
chr8	45825934	45825935	0.8	1	0	4	0	CTGGCGGCAGGTGGAGATG	Pdlim3	(-59531)	Sorbs2	(+318012)	MU
chr8	50381343	50381344	0.8	1	0	4	0	TGGCCAGCAGTGGCCAGCG	NONE				MU
chr9	47524752	47524753	0.8	0	0	4	1	ACACCAGAAGAGGGCGCCA	Cadm1	(-5453)	Gm4791	(+526017)	MU
chrX	126615198	126615199	0.8	1	0	4	0	GTGACAGCAGATGGTGACG	4932411N23Rik	(+200661)			MU
chr18	33956526	33956527	0.785714	0	0	11	3	TCGCCTATAGGTGACATCA	Epb41l4a	(+50687)	Gm10549	(+492356)	MU
chr2	20871739	20871740	0.78	11	0	39	0	CGACCACGAGATTGCACAT	Arhgap21	(+95984)	Etl4	(+581824)	MU
chr11	118740275	118740276	0.777778	2	0	7	0	CCGCCAGCAGAAGGATCTG	Rbfox3	(+169304)	Engase	(+263439)	MU
chr12	112339203	112339204	0.777778	2	0	7	0	GCGGCACCGGATGGCACTG	Tmem179	(+171970)	Kif26a	(+192994)	MU
chr12	83116158	83116159	0.777778	2	0	7	0	CGTCCTGTAGAGGTTGCTT	Dpf3	(+371566)	Rgs6	(+499205)	MU
chr13	95364640	95364641	0.777778	2	0	7	0	CGGGCAGAGGGAGGCAGCG	Aggf1	(+10703)	Zbed3	(+41037)	MU
chr14	58763720	58763721	0.777778	2	0	7	0	CTTGCAGCAGATGGCGAGT	1700129C05Rik	(+379167)	Fgf9	(+691040)	MU
chr16	12238998	12238999	0.777778	2	0	7	0	ATCCCACGAGGGGGAGCAG	Ercc4	(-870688)	Shisa9	(+254415)	MU
chr16	85038958	85038959	0.777778	2	0	7	0	CAAACACCAGAGGGCCGTG	Atp5j	(-203340)	App	(+134742)	MU
chr17	63707914	63707915	0.777778	2	0	7	0	AGGCCACAGAGGGGCGCTG	Fbxl17	(-207903)	A930002H24Rik	(+155871)	MU
chr3	59423187	59423188	0.777778	2	0	7	0	CGACCTCCAGTTGATGCCA	Gm5538	(-306611)	Igsf10	(-78923)	MU
chr4	106037514	106037515	0.777778	2	0	7	0	AGGTCACCAGGGGTCCGTC	Usp24	(-278713)	Gm12728	(+247652)	MU
chr4	141015349	141015350	0.777778	0	0	7	2	CAGACAGTAGAGGGAGACG	Mfap2	(+4714)	Crocc	(+38364)	MU
chr6	21973278	21973279	0.777778	2	0	7	0	CAGCCGCCAGGCGGTGCCA	Cped1	(-12635)	Ing3	(+23710)	MU
chr7	64138831	64138832	0.777778	2	0	7	0	CGACCATGAGAGGGCTCCT	Klf13	(-199908)	Trpm1	(-15012)	MU
chr12	79144141	79144142	0.769231	3	0	10	0	CGAGCTCCAGGGGGTACTG	Arg2	(+13356)	Vti1b	(+28534)	MU
chr4	44216912	44216913	0.769231	3	0	10	0	TGGCCTCGAGTGGGAGCCT	Melk	(-83966)	Rnf38	(-49302)	MU
chr6	148192934	148192935	0.769231	3	0	10	0	CGCCCAGAAGATGACGTTT	Ergic2	(+19448)	Far2	(+145667)	MU
chr6	83030367	83030368	0.769231	3	0	10	0	GCTGCTGCAGGTGGCGGTC	Loxl3	(-3800)	Dok1	(+3098)	MU
chr19	52662371	52662372	0.764706	3	0	13	1	ATCCCAGCGGATGACACCA	Xpnpep1	(+377844)	Ins1	(+398047)	MU
chr6	101062388	101062389	0.76	6	0	19	0	CGGCCCTAAGATGGCGCCC	Ppp4r2	(+228772)	Pdzrn3	(+315503)	MU
chr8	79364983	79364984	0.76	6	0	19	0	AGACCTGCGGGGGAAGCTG	Mmaa	(-70045)	Smad1	(+34536)	MU
chr3	102526383	102526384	0.756757	9	0	28	0	ACACCACCATAGGACGCCC	Tspan2	(-208140)	Ngf	(+56461)	MU
chr1	188709513	188709514	0.75	3	0	9	0	AGCGCACTGGAGGGCGCAG	Kctd3	(+298321)	Ush2a	(+446485)	MU
chr1	43590106	43590107	0.75	0	0	6	2	GGCCCAGAAGAGGGCGTCT	1500015O10Rik	(-140490)	Nck2	(+144361)	MU
chr10	6138188	6138189	0.75	0	0	6	2	GGACCAGTAGGTTGCACCG	Rgs17	(-215797)	Gm10945	(+623564)	MU
chr10	71300486	71300487	0.75	2	0	6	0	TTGCATCCAAGGGGCGCCG	Ube2d1	(-15230)	Cisd1	(+44462)	MU
chr11	74424125	74424126	0.75	2	0	6	0	ACGCCAGCAAGGGGCTGCA	Olfr412	(+62049)	Rap1gap2	(+166068)	MU
chr14	79562996	79562997	0.75	0	0	6	2	TGGCCACAAGGCGGTACCG	Wbp4	(-81737)	Sugt1	(-24686)	MU
chr16	29977432	29977433	0.75	3	0	9	0	CTTCCTCCCGAAGGCAGCG	Hes1	(-87899)	Opa1	(+398061)	MU
chr16	43751115	43751116	0.75	1	0	6	1	CCACCAGCTGGGGGCGCCG	Tigit	(-86937)	Drd3	(-11100)	MU
chr19	10910512	10910513	0.75	3	0	9	0	TTGCCAGCAAGTGGCCACG	Zp1	(+10111)	Prpf19	(+15107)	MU
chr19	23866993	23866994	0.75	5	0	15	0	TGGCCTGCAGATGAAGCCG	Apba1	(+108126)	Fam189a2	(+164017)	MU
chr2	91417671	91417672	0.75	2	0	9	1	GTACCAGAAGAGGGCGTCA	1110051M20Rik	(+26965)	Arfgap2	(+152384)	MU
chr3	132840825	132840826	0.75	2	0	6	0	TGGTCAGGAAATGGCGCTA	Npnt	(+109212)	Tbck	(+156687)	MU
chr6	52685343	52685344	0.75	2	0	6	0	CTTTCACCAGAGGCCGGAC	Hibadh	(-44960)	Tax1bp1	(-28380)	MU
chr6	53012461	53012462	0.75	2	0	6	0	CGGCCAGCTGATGATGCTG	Jazf1	(+56178)	Tax1bp1	(+298724)	MU
chr7	66570439	66570440	0.75	3	0	9	0	CAACCCGTGGGTGGCGCCC	Aldh1a3	(-142928)	Asb7	(+119151)	MU
chr8	119137390	119137391	0.75	2	0	6	0	ATACCAGCAGGCGACGGAG	Hsbp1	(-207095)	Cdh13	(+853660)	MU
chr8	124893166	124893167	0.75	2	0	6	0	AGGCCTCGAGGTGTAAGAA	Sprtn	(-4722)	Exoc8	(+4541)	MU
chr8	127236310	127236311	0.75	2	0	6	0	CCGACACTGGATGGAGACG	Pard3	(+172247)			MU
chr8	27039024	27039025	0.75	3	0	9	0	CGGCCAGCTGACGACAGCC	Prosc	(-3539)			MU
chr8	78367957	78367958	0.75	0	0	9	3	AGACCAGTAGAGGGCGCTG	Pou4f2	(+68682)	Ttc29	(+154621)	MU
chr9	123133105	123133106	0.75	2	0	6	0	TTCCCACAAGATGGCCGTC	Clec3b	(-17834)	Exosc7	(+19897)	MU
chr9	32789164	32789165	0.75	3	0	9	0	CCACCAGCGGATGGTAACC	Ets1	(+93141)			MU
chr10	24631556	24631557	0.736842	5	0	14	0	TGAACAGAAGGTGGCGCGT	Ctgf	(+36122)	Enpp1	(+80427)	MU
chr10	70821525	70821526	0.736842	5	0	14	0	TTCCCGACAGGTGGCACAA	Phyhipl	(-222230)	Bicc1	(+338179)	MU
chr3	105907499	105907500	0.735849	14	0	39	0	TGACAACCAGGGGGACGAG	Adora3	(+3085)	I830077J02Rik	(+25158)	MU
chr1	179464306	179464307	0.727273	3	0	8	0	GCACCAGAAGAGGGCGTCA	Smyd3	(+53722)	Kif26b	(+935187)	MU
chr12	78304351	78304352	0.727273	3	0	8	0	GAGCCTGAAAAGGGCGCTG	Fam71d	(-387178)	Gphn	(+77704)	MU
chr19	45350658	45350659	0.727273	1	0	8	2	GAACCGGAAGGAGGCGGGG	Lbx1	(-114852)	Btrc	(-13087)	MU
chr2	5747828	5747829	0.727273	3	0	8	0	CAGCCAGGAGGAGGCGCTG	Nudt5	(-97185)	Camk1d	(-33319)	MU
chr2	59688868	59688869	0.727273	3	0	8	0	CGCCCAGCTGGGGGTAACG	Tanc1	(+76833)	Wdsub1	(+193707)	MU
chr4	26944820	26944821	0.727273	0	0	8	3	CTCTCAGCAGGTAGCGGTG	Manea	(-597935)			MU
chr11	105250064	105250065	0.72	5	0	18	2	CGACCTCTAGGGGTAGTGA	Mrc2	(-42590)	Tlk2	(+68529)	MU
chr1	185357256	185357257	0.714286	4	0	10	0	ATGCCGGCCGGTGGTGGCA	Eprs	(-5788)	Bpnt1	(+25084)	MU
chr10	115853149	115853150	0.714286	2	0	5	0	CGCCCACCCGATGCCAGTA	Ptprr	(-165072)	Tspan8	(+35858)	MU
chr10	116475080	116475081	0.714286	2	0	5	0	ACGCCAACAGGGGGGGAAA	Kcnmb4	(-1195)			MU
chr11	109255611	109255612	0.714286	2	0	5	0	CGAGCTCCAGGGGGTACTG	E030025P04Rik	(-111234)	Rgs9	(+42526)	MU
chr11	67880365	67880366	0.714286	2	0	5	0	GAGCCTCCAGGAGGAACGG	Usp43	(+41780)	Dhrs7c	(+82086)	MU
chr11	98994434	98994435	0.714286	2	0	5	0	TCACCAGACGGTGACGATG	Gjd3	(-11424)	Top2a	(+29749)	MU
chr12	72729433	72729434	0.714286	2	0	5	0	CTGCCACCAGAGAGCCCGT	Dhrs7	(-64532)	Ppm1a	(-31770)	MU
chr13	114794114	114794115	0.714286	1	0	5	1	CGACCACCAGAGGGATAGG	Fst	(-335157)	Mocs2	(-24153)	MU
chr15	12855976	12855977	0.714286	3	0	15	3	TGTACAACAGAGGACGACA	Drosha	(+31167)	Cdh6	(+317657)	MU
chr19	5834808	5834809	0.714286	4	0	10	0	CAGCCACCAGGCAGCGGCT	Scyl1	(-63413)	Frmd8	(+40460)	MU
chr19	6280723	6280724	0.714286	4	0	10	0	GAGCCACACGGTGGAGGGA	Cdc42bpg	(-25733)	Ehd1	(+3998)	MU
chr6	130866087	130866088	0.714286	2	0	10	2	CGAGCTCCAGGGGATACTG	Klra1	(-479205)	Klra2	(+381283)	MU
chr10	92823213	92823214	0.708333	7	0	17	0	TACCCACCAGAGTGCGGCT	Nedd1	(-100799)	Cfap54	(+258377)	MU
chr9	96048415	96048416	0.705882	5	0	12	0	ACGGCTCCAGGTGGTACCG	Gk5	(-70967)	Xrn1	(+93648)	MU
chr10	116596188	116596189	0.7	3	0	7	0	ATCCCACCAGGAGGAACGG	Cnot2	(-14696)	Myrfl	(+300723)	MU
chr10	53684888	53684889	0.7	3	0	7	0	CGGCCATCAGTGGGAGGAA	Mcm9	(-54441)	Fam184a	(+66243)	MU
chr11	120237997	120237998	0.7	0	0	7	3	CCGCAACAAGGGGGCGTGC	Bahcc1	(+5043)	Actg1	(+110552)	MU
chr12	103140838	103140839	0.7	3	0	7	0	CGGCCAGGAGAAGGACCAG	Prima1	(+101320)	Unc79	(+191971)	MU
chr6	101265511	101265512	0.7	3	0	7	0	CTACCAGCGGGTGTCACAA	Pdzrn3	(+112387)	Ppp4r2	(+431888)	MU
chr7	81213544	81213545	0.7	0	0	7	3	TCGCCACCGGGAGCCGCGA	Pde8a	(-53)			MU
chr8	23071370	23071371	0.7	3	0	7	0	TGCACACCTGATGGCGCTA	Nkx6-3	(-81893)	Ank1	(+96494)	MU
chr15	25819273	25819274	0.692308	4	0	9	0	AGGCCATCGGGAGGCAGAG	Retreg1	(-23992)	Myo10	(+196747)	MU
chr15	43694221	43694222	0.692308	4	0	9	0	TGGCCAGCGGTAGGCAGCG	Tmem74	(+175799)	Emc2	(+217001)	MU
chr19	10377872	10377873	0.692308	4	0	9	0	GGGCAAGCAGAGGGAGGCG	Dagla	(-73004)	Syt7	(-11209)	MU
chr2	155763488	155763489	0.692308	4	0	9	0	TAGCCACCAGTGGCCACGG	Mmp24	(-11846)	Procr	(+12379)	MU
chr4	45562189	45562190	0.692308	4	0	9	0	CAGTCCCAAGATGGCGCCC	Aldh1b1	(-236827)	Shb	(-31865)	MU
chr6	148192920	148192921	0.692308	4	0	9	0	CGCCCAGAAGATGACGTTT	Ergic2	(+19448)	Far2	(+145667)	MU
chr8	11700166	11700167	0.692308	3	0	9	1	GTGCCACAAGAGGATGCGG	Arhgef7	(-27931)	1700016D06Rik	(-21424)	MU
chr1	48765428	48765429	0.6875	5	0	11	0	TGAGCTCCGGGTGGTACTG	NONE				MU
chr12	28877748	28877749	0.6875	4	0	11	1	GGGCCAGCAGTCGGCAGGC	Myt1l	(-650633)	Tssc1	(+125948)	MU
chr1	34396291	34396292	0.680851	15	0	32	0	ACGCCAGCAGTAGGCAGAA	Ccdc115	(+43388)	Dst	(+488059)	MU
chr1	104959566	104959567	0.666667	6	0	12	0	ATACCAGCAGAAGCCGCTT	Cdh20	(+191043)	Rnf152	(+397098)	MU
chr1	119573801	119573802	0.666667	2	0	4	0	AAGCCAGGTGGTGGTGGCG	Tmem185b	(+47650)	Epb41l5	(+75126)	MU
chr1	89953304	89953305	0.666667	3	0	6	0	GCTCCAGGAGGAGACGGAA	Gbx2	(-22131)	Asb18	(+61267)	MU
chr10	26584809	26584810	0.666667	2	0	4	0	CGAGCTCTGGGGGGTACTG	L3mbtl3	(-210845)	Arhgap18	(-187676)	MU
chr10	78520448	78520449	0.666667	2	0	4	0	CCGCCACCAGGCGGTCCTG	Pdxk	(-55466)	Ilvbl	(-54059)	MU
chr10	80272691	80272692	0.666667	4	0	8	0	TGGAAACCAGAGGGCCCCG	Rps15	(-19753)	Dazap1	(+7626)	MU
chr11	35860110	35860111	0.666667	2	0	4	0	CAGACGCTGGAGGGCAGCT	Rars	(-25600)	Wwc1	(+120421)	MU
chr11	67955377	67955378	0.666667	2	0	4	0	TCACCAGAAGAGGGCGTCA	Usp43	(-33230)	Cfap52	(+10259)	MU
chr11	75651890	75651891	0.666667	0	0	8	4	TGGCCGGGAGAGAGCACGG	Myo1c	(-3975)			MU
chr12	17070060	17070061	0.666667	3	0	6	0	CCGCCAGGAGCTGGCCCCG	2410004P03Rik	(-58499)	Kcnf1	(+106835)	MU
chr13	39366390	39366391	0.666667	2	0	4	0	ACAACAGAAGAGGGCGTCG	Slc35b3	(-405521)	Ofcc1	(+921615)	MU
chr14	79183006	79183007	0.666667	4	0	8	0	CCACCACCAGGCGCAGGCG	Zfp957	(+64287)	Vwa8	(+333831)	MU
chr15	77587907	77587908	0.666667	5	0	10	0	TCGCAGCCAGGGGTCAGGA	1700025B11Rik	(-26008)	Apol10b	(+8225)	MU
chr17	11852099	11852100	0.666667	3	0	6	0	CGAACAGCAGATGGTACAA	Agpat4	(-267193)			MU
chr18	74655570	74655571	0.666667	2	0	4	0	CTACCAGAAGGCGGCAAAC	Acaa2	(-123624)	Myo5b	(+213036)	MU
chr18	74655570	74655571	0.666667	2	0	4	0	GAGCTACCAGAAGGCGGCA	Acaa2	(-123621)	Myo5b	(+213039)	MU
chr19	23496757	23496758	0.666667	2	0	6	1	TCCTCAGCTGGGGGCGGGG	Gm9493	(-122979)	Mamdc2	(-48441)	MU
chr19	28530997	28530998	0.666667	3	0	6	0	CCAACGCAAGGGGGAAGAC	Rfx3	(-548045)	Glis3	(+149084)	MU
chr2	180889438	180889439	0.666667	0	0	8	4	TGGCCTGTGGCGGGCGGCA	Bhlhe23	(-112540)	Ythdf1	(+31509)	MU
chr2	34113601	34113602	0.666667	5	0	10	0	CGTACACCCGAGGGCAGGA	Mvb12b	(-225655)	Pbx3	(+258443)	MU
chr3	108146180	108146181	0.666667	0	0	4	2	CGGCCGCTGGGCGTCGCCG	Gnai3	(-26)			MU
chr3	154572525	154572526	0.666667	0	0	4	2	CGGCCACCAGGTGGCAGAG	Lhx8	(-241858)	Cryz	(-24194)	MU
chr3	16250243	16250244	0.666667	2	0	4	0	CGACCACATGGTGGAGCCA	Ythdf3	(+66999)			MU
chr5	128629588	128629589	0.666667	4	0	8	0	TGTCCATTGGATGTCGGCA	Piwil1	(-106580)	Fzd10	(+28750)	MU
chr5	45300514	45300515	0.666667	2	0	4	0	CGTCCAGCAGTGGCCAGAG	Ldb2	(-500867)	Qdpr	(+149730)	MU
chr6	138657938	138657939	0.666667	15	0	30	0	CAAGCAGAAGAAGGCGGTG	Igbp1b	(+600)			MU
chr6	66204994	66204995	0.666667	2	0	4	0	TACACCCCAGGGGTCGCCC	Mad2l1	(-330390)	4930544G11Rik	(+252391)	MU
chr7	37412453	37412454	0.666667	2	0	4	0	AAGCCACGAGGAGGAAGCC	Zfp536	(+357511)	Tshz3	(+714333)	MU
chr7	79702756	79702757	0.666667	2	0	4	0	TGGCCTGCCGAGGGCTCTG	Kif7	(+12964)	Ticrr	(+42560)	MU
chr8	124362825	124362826	0.666667	2	0	4	0	GGGCCCGCAGGAGGCAAGG	Pgbd5	(+71114)	Galnt2	(+131431)	MU
chr11	96036728	96036729	0.653846	9	0	17	0	CCACCACGGGGAGGCAGAG	Snf8	(+1841)	Ube2z	(+28662)	MU
chr2	159038817	159038818	0.647059	6	0	11	0	CAGCCCCGAGGGAGCAGCG	Dhx35	(+244008)			MU
chr2	166185571	166185572	0.642857	5	0	9	0	TACCAAGCAGGAGGCGCTG	Sulf2	(-29914)	Prex1	(+528255)	MU
chr4	153920662	153920663	0.642857	5	0	9	0	TGTCCACCAGTGAGCGGCA	Ajap1	(-437857)	A430005L14Rik	(-36569)	MU
chr18	66790468	66790469	0.641026	14	0	25	0	AAACCTCCAGGGGTTGCGA	Mc4r	(+69996)	Pmaip1	(+331872)	MU
chr16	54211047	54211048	0.64	9	0	16	0	CGAGCTCTGGGGGGTACTG	NONE				MU
chr12	75749008	75749009	0.636364	4	0	7	0	CTGCCTGCAGGGGCCGGAC	Syne2	(-69304)	Sgpp1	(-13285)	MU
chr13	37547073	37547074	0.636364	8	0	14	0	AAGCCTCAAGACGGAGCCC	Rreb1	(-279239)	Ly86	(+201868)	MU
chr2	32075820	32075821	0.636364	4	0	7	0	ACACCAGAAGAGGGCGTCA	Fam78a	(+7957)	Nup214	(+101390)	MU
chr3	6277607	6277608	0.636364	3	0	7	1	CGAGCTCCGGGGGGTACTG	Pex2	(-701456)	1700008P02Rik	(+342837)	MU
chr4	101385197	101385198	0.636364	8	0	21	4	CGCCCCCAAGGGGGCAGAA	Jak1	(-119907)	Ak4	(-34100)	MU
chr4	44979493	44979494	0.636364	4	0	7	0	CAGCCGCTAAGAGGCAGTG	Grhpr	(-1906)			MU
chr6	125941294	125941295	0.636364	4	0	7	0	CGTGCACAAGATGTCAACA	Ntf3	(+225429)	Ano2	(+250867)	MU
chr6	84072770	84072771	0.636364	0	0	7	4	CATCCAGAAGGGGGCGCCA	Dysf	(+53387)	Cyp26b1	(+515862)	MU
chr8	126612371	126612372	0.636364	4	0	7	0	GGGACAGCAGGCGGTGGGA	Irf2bp2	(-18388)	Tomm20	(+333466)	MU
chr9	69054831	69054832	0.636364	4	0	7	0	AGGCCAGAAGAGGACGGCG	Ice2	(-343066)	Rora	(+401054)	MU
chr9	69054834	69054835	0.636364	4	0	7	0	AGGCCAGAAGAGGACGGCG	Ice2	(-343066)	Rora	(+401054)	MU
chr11	113793412	113793413	0.631579	7	0	12	0	CGGCCACGGGGAGATGCTA	Cdc42ep4	(-42086)	Sdk2	(+272814)	MU
chr3	129888410	129888411	0.631579	7	0	12	0	CACCAACCAGGAGGCGTTA	Casp6	(-13009)	Pla2g12a	(+9810)	MU
chr5	114163141	114163142	0.62963	10	0	17	0	CGACCTGCAGGGAGCATCC	Acacb	(+16598)	Foxn4	(+110674)	MU
chr11	79041002	79041003	0.625	6	0	10	0	TCGCAAGCAGAGGTCAGCT	Lgals9	(-56071)	Ksr1	(+105412)	MU
chr11	98704923	98704924	0.625	6	0	10	0	GGGCCGGCAGGTGGCCGCC	Csf3	(+3667)	Med24	(+24505)	MU
chr13	112497287	112497288	0.625	3	0	5	0	TGCTCTCCAGGAGGCGTCC	Il6st	(+33223)	Il31ra	(+83369)	MU
chr13	74128575	74128576	0.625	3	0	5	0	GGGCCCCGAGATAGCGCTA	Slc9a3	(+7058)	Exoc3	(+80136)	MU
chr15	101385913	101385914	0.625	3	0	5	0	TTATCGGCAGATGGCAAGA	Krt7	(-26493)	Krt80	(-15784)	MU
chr2	3123149	3123150	0.625	3	0	5	0	GGACCTGCAGAGGTAACGA	Nmt2	(-161055)	Fam171a1	(+4775)	MU
chr4	134253474	134253475	0.625	3	0	5	0	GGGCCCGCAGTTGGCAGGG	Grrp1	(+635)			MU
chr5	124824251	124824252	0.625	18	0	30	0	CGGCATCCAGGAGGTGCCC	Ccdc92	(+38181)	Dnah10	(+99158)	MU
chr5	135302642	135302643	0.625	2	0	5	1	CTTACAAAAGGTGGCGGCT	Fzd9	(-51418)	Fkbp6	(+47396)	MU
chr8	111520752	111520753	0.625	3	0	5	0	CGACCACGAGGGGAAAAGG	Fa2h	(-126920)	Wdr59	(+1326)	MU
chr9	53773547	53773548	0.625	6	0	10	0	TTACCAGGGGATGGCGAGA	Sln	(-76611)	Slc35f2	(+2015)	MU
chr9	23090050	23090051	0.619048	8	0	13	0	TGTGCACCAGTTGGCGGCC	Bmper	(-133020)	Bbs9	(+614325)	MU
chr4	33545264	33545265	0.618182	5	0	34	16	AGAACACCCGAGGGTGCTG	Cnr1	(-379368)	Rngtt	(+234953)	MU
chr11	121202018	121202019	0.615385	1	0	8	4	CTTCCACAAAGGGGCGCTG	Hexdc	(-2411)			MU
chr16	42137324	42137325	0.615385	5	0	8	0	CCTACTACAGAGGGCGGTT	Gap43	(+203321)	Lsamp	(+604472)	MU
chr16	89821925	89821926	0.615385	5	0	8	0	GCTCCAGAAGAGGGCGAAG	Krtap11-1	(-250748)	Tiam1	(+152768)	MU
chr17	35533371	35533372	0.615385	5	0	8	0	TTTCCTCCTGGGGGCGTCC	Psors1c2	(+176)			MU
chr5	73224139	73224140	0.615385	5	0	8	0	GCACCAGAAGAGGGCGTCA	Fryl	(+32474)	Slc10a4	(+217262)	MU
chr6	87282051	87282052	0.615385	5	0	8	0	AGTCCACGAGGGGGGACTG	Antxr1	(+53715)	D6Ertd527e	(+177301)	MU
chr7	28560344	28560345	0.615385	5	0	8	0	AGGCCAACAGAGGCCGCGC	Nccrp1	(-13098)	Pak4	(+37833)	MU
chr7	64361995	64361996	0.615385	5	0	8	0	CTGACAGCAGAGGCCGCTG	Fan1	(+12079)	Mtmr10	(+74331)	MU
chr8	84567858	84567859	0.615385	4	0	8	1	CCCCCACGCGGGGGCACTG	Ier2	(+94994)	Cacna1a	(+152494)	MU
chr9	63617005	63617006	0.615385	10	0	16	0	GAGCCACGAGGAGACGCTG	Aagab	(+14351)	Smad3	(+140983)	MU
chr1	83681781	83681782	0.6	2	0	3	0	CGGCCATCAGAGGAAAGAG	Sphkap	(-273573)	Pid1	(+602872)	MU
chr10	78412408	78412409	0.6	0	0	6	4	TCGCCAAATGGTGGCGATG	Rrp1	(+642)			MU
chr11	120997000	120997001	0.6	2	0	3	0	TTGCCTGGAGGGGGTGCGC	Csnk1d	(-5678)	Cd7	(+42410)	MU
chr11	6631733	6631734	0.6	4	0	6	0	TCATCAGCCGGTGGAACTC	Tbrg4	(-5666)	Wap	(+6904)	MU
chr12	17070044	17070045	0.6	4	0	6	0	CCGCCAGGAGCTGGCCCCG	2410004P03Rik	(-58499)	Kcnf1	(+106835)	MU
chr14	29551890	29551891	0.6	2	0	3	0	CACACAGCAGGGGACGGTT	Cacna2d3	(+169968)	Lrtm1	(+533688)	MU
chr14	98658006	98658007	0.6	4	0	6	0	CGACCCCCAGAGTGCACCA	Dach1	(-488455)	Mzt1	(+388138)	MU
chr15	103003136	103003137	0.6	2	0	3	0	CTGACGCAGGGTGGCGGCA	Hoxc6	(-6441)	Hoxc8	(+12525)	MU
chr15	12231690	12231691	0.6	6	0	9	0	ACCCCTGAAGATGGCGCTG	Golph3	(-89800)	Mtmr12	(+26668)	MU
chr15	12884225	12884226	0.6	2	0	3	0	GAACCACTGGATGGCACGT	Drosha	(+59418)	Cdh6	(+289406)	MU
chr16	46095336	46095337	0.6	4	0	6	0	CGGCAACCAGAAGTCACTG	Plcxd2	(-85110)	Cd96	(+24923)	MU
chr17	86380063	86380064	0.6	0	0	3	2	TAAACGACAGAGGGAAGCA	Gm10309	(+125173)	Prkce	(+212274)	MU
chr19	8940765	8940766	0.6	0	0	3	2	CCACCCCGAGGTGGCACAC	Mta2	(-1112)			MU
chr2	120115164	120115165	0.6	2	0	3	0	TACCCCGCAGAGGTCACCA	Sptbn5	(-57664)	Ehd4	(+39445)	MU
chr2	133018533	133018534	0.6	2	0	3	0	CGTCCCCTAGGTGACTCTG	Bmp2	(-533634)	Fermt1	(-72619)	MU
chr2	181697189	181697190	0.6	2	0	3	0	TACCCTGCGGGTGGAGGGA	Rgs19	(-5371)	Lkaaear1	(+1254)	MU
chr3	27285096	27285097	0.6	6	0	9	0	GGGGCTGTGGGGGGCGGGG	Tnfsf10	(-31926)	Nceh1	(+102137)	MU
chr3	80133759	80133760	0.6	5	0	12	3	CTGCCACGAGGGGACAGAG	Fam198b	(+249224)	Gria2	(+669078)	MU
chr3	90735576	90735577	0.6	2	0	3	0	GGACCAGCAGGCGGCACTC	Pglyrp4	(+8673)	Gm5849	(+42297)	MU
chr4	123474220	123474221	0.6	2	0	3	0	TGGTCAGACGGTGGCGTTA	Bmp8a	(-130974)	Macf1	(+210134)	MU
chr4	139505907	139505908	0.6	2	0	3	0	TGGCCAGAAGAGGGCGTCA	Iffo2	(-68807)	Ubr4	(+125254)	MU
chr4	45817429	45817430	0.6	10	0	15	0	AAACCAGCGGGTGTCGCAC	Igfbpl1	(+9495)	Aldh1b1	(+18406)	MU
chr5	117268901	117268902	0.6	1	0	3	1	TGGCCAGGCGAGTGCAGCA	Pebp1	(+18724)	Taok3	(+148772)	MU
chr5	124572540	124572541	0.6	16	0	24	0	TTTCCAGGCGAGGGAACCA	Eif2b1	(+6591)	Ddx55	(+19676)	MU
chr5	66182245	66182246	0.6	4	0	6	0	AGTCCAGGAGAAGGCGTAC	Nsun7	(-78061)	Rbm47	(-9133)	MU
chr6	135946791	135946792	0.6	2	0	3	0	TCTCCTCCAGGGAGAGGCG	Grin2b	(+226325)	Emp1	(+584255)	MU
chr8	126520002	126520003	0.6	2	0	3	0	TCTCCAGCTGGGGGCGCTG	Tarbp1	(-44943)	Irf2bp2	(+73978)	MU
chr8	12969621	12969622	0.6	2	0	3	0	TAGCCGCGGGAGGGAGATG	F7	(-56417)	Mcf2l	(+53724)	MU
chr9	108208154	108208155	0.6	2	0	3	0	CGCCCACAAGGGGACAAGG	Bsn	(-17762)	Dag1	(+55812)	MU
chr9	43350631	43350632	0.6	2	0	3	0	GTTACAGGAGGGGGCGGGA	Nectin1	(-393347)	Trim29	(+39789)	MU
chr9	43359264	43359265	0.6	2	0	3	0	CAGCCACCCGAGTGCAGAG	Nectin1	(-384720)	Trim29	(+48416)	MU
chr13	58189624	58189625	0.590909	9	0	13	0	TACCCAGGAGTGGGCGGCT	Ubqln1	(+26023)	Idnk	(+31981)	MU
chr2	5703173	5703174	0.590909	9	0	13	0	TGGCCGGGAGGGAGCAATG	Camk1d	(+11346)	Ccdc3	(+565393)	MU
chr11	100583869	100583870	0.588235	7	0	10	0	AGCCCACTCGGAGGCAGGG	Cnp	(+8965)	Dnajc7	(+36299)	MU
chr12	102785444	102785445	0.588235	7	0	10	0	CAGGCAGAAGAGGGAGCCG	Gm20604	(-26781)	Btbd7	(+92953)	MU
chr9	69238885	69238886	0.588235	5	0	10	2	TAGCCAGAAGCTGTCACGA	Ice2	(-159013)	Rora	(+585107)	MU
chr1	162922102	162922103	0.583333	5	0	7	0	AGGCCGTCAGGAGGCGGGG	Fmo2	(-23386)	Fmo6	(+15120)	MU
chr15	83803499	83803500	0.583333	5	0	7	0	AGGCCAGCAGGTGGCGAAG	Mpped1	(+18676)	Efcab6	(+261844)	MU
chr16	42688891	42688892	0.583333	5	0	7	0	CAGCCCGTAGGAGGAACAA	Gap43	(-348237)	Zbtb20	(-218764)	MU
chr17	46548989	46548990	0.583333	2	0	7	3	TGGCCGAAGGAGGGAGGCG	Cul9	(-2597)			MU
chr2	170043673	170043674	0.583333	1	0	7	4	AGGCCAGATGGGGGCGTTG	Zfp217	(+87541)	Tshz2	(+410003)	MU
chr5	107095592	107095593	0.583333	10	0	14	0	GGCACACCAGGTGGCTCGA	Cdc7	(+131039)	Tgfbr3	(+194029)	MU
chr7	24874985	24874986	0.583333	5	0	7	0	TCCCCAGAAAGTGGAGCCG	Rps19	(-9377)	Dmrtc2	(+4937)	MU
chr17	15178555	15178556	0.578947	8	0	11	0	GGGCAACGAGGGGGAACAC	Ermard	(+136912)	Dll1	(+197423)	MU
chr8	86511528	86511529	0.578947	8	0	11	0	ACGTCAGAAGAGGGCATTG	Abcc12	(+69165)	Phkb	(+670519)	MU
chr10	117556053	117556054	0.571429	3	0	4	0	GTTCCACACGGTGGCAGCA	Cpsf6	(-179080)	Cpm	(-73447)	MU
chr10	18454643	18454644	0.571429	3	0	4	0	ACACCACCTGGTGCCAGCG	Nhsl1	(+46977)	Hebp2	(+91424)	MU
chr11	108943723	108943724	0.571429	3	0	4	0	CCCCCAACAGATGGTGCCG	Axin2	(+23383)	E030025P04Rik	(+200637)	MU
chr11	4913887	4913888	0.571429	6	0	8	0	CTGCCTCCTGAGTGCGCCC	Thoc5	(+18550)	Nefh	(+34171)	MU
chr14	48464760	48464761	0.571429	6	0	8	0	TCACCTACAGATAGCGCCA	Tmem260	(+18384)	Otx2	(+202747)	MU
chr18	76678407	76678408	0.571429	1	0	8	5	CGGCCACCGGAAGACTGTA	Skor2	(-178006)	Smad2	(+436819)	MU
chr2	22773604	22773605	0.571429	3	0	8	3	AGCCCAGAAGGGGACGTTC	Apbb1ip	(-484)			MU
chr3	32613123	32613124	0.571429	2	0	4	1	CGAACACCAGAAGGAAAAG	Gnb4	(+3470)	Mfn1	(+83650)	MU
chr4	135649682	135649683	0.571429	6	0	8	0	CAAACAGCGGGTGGCAAGA	Grhl3	(-76051)	Ifnlr1	(-36606)	MU
chr6	115584866	115584867	0.571429	3	0	4	0	GCGCCAGAAGAGGGTGTCA	Mkrn2os	(+7717)	Tsen2	(+40195)	MU
chr6	127555671	127555672	0.571429	3	0	4	0	CTACCACGAGGAGACAACC	Cracr2a	(-22306)	Parp11	(+101946)	MU
chr6	92024436	92024437	0.571429	3	0	4	0	TGGACACGGGAGGGTACCC	Nr2c2	(-67999)	Fgd5	(+45556)	MU
chr7	102278093	102278094	0.571429	9	0	12	0	ACACCAGACGAGGGCATCA	Rrm1	(-163602)	Stim1	(+10287)	MU
chr7	28361909	28361910	0.571429	0	0	4	3	TATCCAGCAGATGCAACGA	Plekhg2	(+10316)	Rps16	(+11265)	MU
chr7	30211126	30211127	0.571429	0	0	4	3	AGGGCAGGAGGGGGCGGGG	Polr2i	(-20816)	Capns1	(-12321)	MU
chr7	36447938	36447939	0.571429	3	0	4	0	CGATCAGAAGATGGAGATT	Zfp507	(-644941)	Tshz3	(-250188)	MU
chr7	37434585	37434586	0.571429	3	0	4	0	CAGCCTCGAGGAGGAAGAG	Zfp536	(+335379)	Tshz3	(+736465)	MU
chr9	26776357	26776358	0.571429	0	0	8	6	TTTCCACAAGGTGGCAGCG	Glb1l2	(+30066)	B3gat1	(+42638)	MU
chr9	49342797	49342798	0.571429	6	0	8	0	TGGCCTCCAGAGAACGATA	Drd2	(+2176)	Ankk1	(+84218)	MU
chrX	52798515	52798516	0.571429	0	0	4	3	CGTTCAGAAGGTGTAGGCG	Phf6	(-113742)	Ccdc160	(+7324)	MU
chr6	27153158	27153159	0.565217	10	0	13	0	TGGCCACCGGATGAAGAGA	Grm8	(+981388)			MU
chr12	87246872	87246873	0.5625	7	0	9	0	TTTTCAGCAGAAGACGCTG	Noxred1	(-8146)	Vipas39	(+19378)	MU
chr2	147512710	147512711	0.5625	7	0	9	0	TTGCCAATCGGGGGTGGGA	Pax1	(+147716)	Foxa2	(+533238)	MU
chr7	47087102	47087103	0.5625	7	0	9	0	CATCCGGGAGGGGACAGAG	Tmem86a	(+36497)	Ptpn5	(+45619)	MU
chr8	59880579	59880580	0.5625	7	0	9	0	CGGCCAGGAGGAGGTCCAA	Galntl6	(-967931)	Gm10283	(+622627)	MU
chr5	142763976	142763977	0.56	1	0	14	10	CCAGCAGCAGGAGACGGTG	Tnrc18	(+53680)	Slc29a4	(+61881)	MU
chr5	142763976	142763977	0.56	1	0	14	10	TCGCCAGCAGCAGGAGACG	Tnrc18	(+53677)	Slc29a4	(+61884)	MU
chr1	188183832	188183833	0.555556	4	0	5	0	CGGGCTGCAGATGTCGCTC	Ush2a	(-79196)	Esrrg	(+186011)	MU
chr10	70525727	70525728	0.555556	4	0	5	0	CGAGCAGCGGGTGGTGCAG	Phyhipl	(+73572)	Fam13c	(+84793)	MU
chr11	118919761	118919762	0.555556	4	0	5	0	TTCACAGTAGGTTGCGCTG	Enpp7	(-68421)	Rbfox3	(-10195)	MU
chr12	40280116	40280117	0.555556	4	0	5	0	CGAGCTCCAGGGGGTACTG	Ifrd1	(-56919)	Zfp277	(+165666)	MU
chr13	55420267	55420268	0.555556	3	0	5	1	TTGCCTCTCGGGGTAGCTC	Pfn3	(-5035)	F12	(+6526)	MU
chr13	79615888	79615889	0.555556	8	0	10	0	TCGCCATCAGTGGGAGGAG	NONE				MU
chr14	47935095	47935096	0.555556	4	0	5	0	CAGACACGAGGTGGAGAAG	Peli2	(-185776)	Ktn1	(+286645)	MU
chr14	75722186	75722187	0.555556	0	0	5	4	CTTCCACCAGAGGGCGGTG	Cog3	(+32301)	Erich6b	(+79933)	MU
chr15	78567934	78567935	0.555556	4	0	5	0	TGGCCGGTGGGTGGAGCCT	Sstr3	(-23585)	Rac2	(+4853)	MU
chr18	34653468	34653469	0.555556	12	0	15	0	TGACCTCGAGGGGAAAGGG	Cdc23	(-1731)			MU
chr2	28714040	28714041	0.555556	4	0	5	0	AAGCCAGCAGCGGGCGGGC	Ak8	(+13882)	Gtf3c4	(+126240)	MU
chr4	142032019	142032020	0.555556	4	0	5	0	CGGAAACCAGGGGGCAGGA	Fhad1	(-16944)	Tmem51	(+52293)	MU
chr8	111931976	111931977	0.555556	12	0	15	0	AAGCCACGAGAAGACGCTA	Chst5	(-21535)	Tmem231	(+1899)	MU
chr8	122152798	122152799	0.555556	4	0	5	0	TGCCCTCCAGAAGGAGCCG	Zfpm1	(-129334)	Banp	(+202263)	MU
chrX	153384608	153384609	0.555556	4	0	5	0	TGGGCACATGGAGGCGGGG	Ubqln2	(-113613)	Klf8	(+146866)	MU
chr4	57678401	57678402	0.551724	13	0	16	0	CGGCCTGTGGAAGGCAGAC	Akap2	(-175766)	Palm2	(+244146)	MU
chr7	33536533	33536534	0.55	9	0	11	0	CTATCAGCAGACGTCGGTG	Scgb2b21	(-16078)	Scgb2b24	(+202776)	MU
chr17	35682878	35682879	0.545455	5	0	6	0	GGGGCAGCGGGAGGCAGGA	Gtf2h4	(-9138)	Ddr1	(+21722)	MU
chr4	19993141	19993142	0.545455	5	0	6	0	TGAACTGTAGATGGCGGGG	Atp6v0d2	(-70542)	Ttpa	(-15281)	MU
chr17	87570883	87570884	0.541667	11	0	13	0	CGACCTACAAAGGGCAGTC	Calm2	(-123940)	Epcam	(-65104)	MU
chr19	55645933	55645934	0.538462	6	0	7	0	CGGCCTCCTGAGGGTCCCA	Tcf7l2	(-95885)	Vti1a	(+329574)	MU
chr7	136090497	136090498	0.538462	6	0	7	0	CAGCCGGCAGGAGACAGAC	Mgmt	(-804121)	Mki67	(-374132)	MU
chr10	90371040	90371041	0.533333	5	0	8	2	CTTCCTGAAGGGGGCCTCG	Anks1b	(-205468)	Uhrf1bp1l	(+626058)	MU
chr11	32664705	32664706	0.533333	7	0	8	0	CAAACGCCAGGTAGCACTG	Fbxw11	(+21826)	Smim23	(+159904)	MU
chr14	21637277	21637278	0.533333	14	0	16	0	CCGCCACAGGAGGGAACGA	Dupd1	(+77306)	Kat6b	(+137485)	MU
chr15	89387204	89387205	0.533333	7	0	8	0	TCTGCAGCCGGGGGCAGCA	Klhdc7b	(+313)			MU
chr5	129527171	129527172	0.533333	7	0	8	0	TGTACACGAGGGGGAGGCC	Mmp17	(-57000)	Sfswap	(+25948)	MU
chr8	14571491	14571492	0.533333	6	0	8	1	CAGCCATCAGGTGTCCGTC	Cln8	(-316613)	Dlgap2	(+475633)	MU
chr9	31120208	31120209	0.533333	0	0	8	7	GGGACAGAGGGGGGCGGGG	St14	(+11639)	Zbtb44	(+89568)	MU
chrX	10924913	10924914	0.533333	7	0	8	0	CTACCTCTGGAGGTCGCCT	H2al1a	(-374338)	Mid1ip1	(+207529)	MU
chr19	55737996	55737997	0.529412	8	0	9	0	GGACCCCATGATGGCGGCA	Tcf7l2	(-3808)			MU
chr1	92978820	92978821	0.526316	4	0	10	5	TGGTCACAAAATGGCACCG	Gpr35	(-93)			MU
chr15	58937916	58937917	0.526316	9	0	10	0	ATCCCTCCAGGGGACGTTC	Tatdn1	(-4192)	Ndufb9	(+4112)	MU
chr16	92563518	92563519	0.526316	2	0	10	7	TAGCCACGAGGAGACAGGA	Clic6	(+65382)	Runx1	(+262633)	MU
chr2	37355733	37355734	0.526316	9	0	10	0	GTGCCGGGAGATGGAGCGG	Pdcl	(+3512)	Olfr368	(+29226)	MU
chr7	33536530	33536531	0.526316	9	0	10	0	CTATCAGCAGACGTCGGTG	Scgb2b21	(-16078)	Scgb2b24	(+202776)	MU
chr9	61506023	61506024	0.526316	9	0	10	0	TGCCCAGGAGGTGACGGTA	Tle3	(+132644)	Rplp1	(+408513)	MU
chr15	78502981	78502982	0.525	17	0	21	2	TTTCCTCGAGGTGACACCT	Il2rb	(-7913)	C1qtnf6	(+26646)	MU
chr5	103522132	103522133	0.515152	16	0	17	0	TAGCCTCCAGAGGCCACGA	Ptpn13	(+96639)	Slc10a6	(+107263)	MU
chr1	118863886	118863887	0.5	12	0	12	0	GATCCGGCAGAGAGCAGCA	Gli2	(+189737)	Tfcp2l1	(+235936)	MU
chr1	182956279	182956280	0.5	2	0	4	2	CCGCCACCAGGAGTTATCC	Tlr5	(+1484)	Disp1	(+265213)	MU
chr1	185192674	185192675	0.5	3	0	3	0	CTGCCTCCCGAGTGCACCA	Mark1	(-193104)	Rab3gap2	(-11443)	MU
chr1	84292112	84292113	0.5	9	0	9	0	TCCCCAGCTGGTGTCGATA	Pid1	(-7473)	Dner	(+404103)	MU
chr10	119079543	119079544	0.5	4	0	8	4	CTGTCTCTGGATGGCGCCT	Dyrk2	(-210400)	Cand1	(+160506)	MU
chr10	121826170	121826171	0.5	7	0	7	0	CACCATCTAGGTGGCGGAG	BC048403	(+86239)	Srgap1	(+221139)	MU
chr11	119017770	119017771	0.5	5	0	5	0	TCTCCCACAGATGGCGGCT	Cbx2	(-5186)	Enpp7	(+29588)	MU
chr11	67299292	67299293	0.5	3	0	3	0	GGTCCTCCAGAGTGCGGCA	Myh13	(-22360)	Myh8	(+22174)	MU
chr11	87782586	87782587	0.5	4	0	4	0	CAGTCACCAAGTGGCGCAG	Mpo	(-10989)	Tspoap1	(+22051)	MU
chr12	101102868	101102869	0.5	0	0	8	8	AGGCCAGAAGAGAGCATCG	Catsperb	(-301796)	Ppp4r3a	(-19180)	MU
chr13	113870972	113870973	0.5	9	0	9	0	CTGCCTCGAGGAGGCTCTG	Arl15	(+76465)	Ndufs4	(+517288)	MU
chr13	29669494	29669495	0.5	9	0	9	0	TGCACAGCGGAGGGCAGCG	Sox4	(-715790)	Cdkal1	(+186171)	MU
chr13	30351534	30351535	0.5	3	0	3	0	TCCCCATCGGAGGGCAGAG	Agtr1a	(+15092)	Uqcrfs1	(+193829)	MU
chr13	70826528	70826529	0.5	4	0	4	0	CTGCCAGGAAAGGGAACCG	Ice1	(-188903)	Adamts16	(+15274)	MU
chr14	29696861	29696862	0.5	5	0	7	2	GACCCGCCAGAGGGCATTC	Cacna2d3	(+25007)	Lrtm1	(+678649)	MU
chr14	29747323	29747324	0.5	8	0	8	0	ACGCCAAGAGAAGGCACCA	Selenok	(-220992)	Cacna2d3	(-25452)	MU
chr14	46240687	46240688	0.5	4	0	4	0	AGCCCTCCAGATGTTACCG	Ddhd1	(-582598)	Gm15217	(-138771)	MU
chr14	70674566	70674567	0.5	3	0	3	0	GAGCCGCAAGTGGGTGCCG	Npm2	(-21491)	Xpo7	(+92053)	MU
chr15	52939415	52939416	0.5	5	0	5	0	TATCCTCCGGTGGGCAGTC	Med30	(+226969)	Ext1	(+406745)	MU
chr15	79726580	79726581	0.5	5	0	5	0	CGACCAGGATGGGGAGCCC	Sun2	(+15964)	Gtpbp1	(+35677)	MU
chr15	88932882	88932883	0.5	3	0	3	0	TCGCCTGGTGAGGGAGGCA	Ttll8	(+21535)	Pim3	(+70689)	MU
chr16	93379543	93379544	0.5	5	0	5	0	AATACACGAGAGGGTGGTC	Runx1	(-553392)	Setd4	(+224274)	MU
chr19	53029566	53029567	0.5	3	0	3	0	TGGCCGAGAGGAGACAGTG	Xpnpep1	(+10652)	Ins1	(+765239)	MU
chr2	112337124	112337125	0.5	4	0	4	0	AAGCCAGGCGGTGGTGGCG	Emc4	(+30894)	Slc12a6	(+70314)	MU
chr2	112337133	112337134	0.5	4	0	4	0	AAGCCAGGCGGTGGTGGCG	Emc4	(+30894)	Slc12a6	(+70314)	MU
chr2	132488822	132488823	0.5	3	0	3	0	GCCCCATAAGGAGGCGCTG	Prokr2	(-103428)	Gpcpd1	(+89420)	MU
chr2	144479031	144479032	0.5	0	0	6	6	CGACCAGCAGTGGGGACCG	Dzank1	(+48391)	Pet117	(+110027)	MU
chr2	25048770	25048771	0.5	4	0	5	1	TGGCCAACAGGAGACGAGT	Nsmf	(-5579)	Pnpla7	(+72743)	MU
chr2	27697976	27697977	0.5	5	0	5	0	CGTCCTCCATGTGGCACTG	Col5a1	(-188457)	Rxra	(+20767)	MU
chr2	29477773	29477774	0.5	3	0	3	0	AAACCTCTAGGGATCGCCA	Rapgef1	(-141941)	Med27	(+130960)	MU
chr3	57827959	57827960	0.5	5	0	5	0	TGAACGGAAGAGGGTAACA	Pfn2	(+20124)	Rnf13	(+91893)	MU
chr4	131997168	131997169	0.5	0	0	3	3	TAGCCACTGGGAGGCGCTG	Epb41	(+74923)	Tmem200b	(+75403)	MU
chr4	136629303	136629304	0.5	6	0	6	0	GCACCGGCAGGGGGTGAGC	Lactbl1	(+6678)	Ephb2	(+206657)	MU
chr4	142210155	142210156	0.5	0	0	11	11	TCTCCGGCAGATGAAGGAA	Tmem51	(-125847)	Kazn	(+29250)	MU
chr4	150468184	150468185	0.5	7	0	7	0	CGCACAGTAGGTGGTGATG	Slc45a1	(+183998)	Rere	(+186530)	MU
chr4	85014845	85014846	0.5	6	0	6	0	GCTCCCGGAGGGGGCAACA	Sh3gl2	(-190599)	Cntln	(+130377)	MU
chr5	114559659	114559660	0.5	4	0	4	0	CCCTCACCAGAAGTCGCCC	Fam222a	(-8351)	Mvk	(+115379)	MU
chr5	28162253	28162254	0.5	0	0	4	4	GGACCAGCAGTGGGCCCGC	En2	(-3433)			MU
chr5	54200642	54200643	0.5	4	0	4	0	TAAAAAGTAGGTGGCGGGG	Stim2	(+202149)			MU
chr5	81718144	81718145	0.5	4	0	4	0	GGAACTGTAGGCGGCACTG	Adgrl3	(+408122)			MU
chr6	117762754	117762755	0.5	5	0	5	0	TGAACCCCGGGGGGAACCG	Zfp637	(-78528)	Cxcl12	(+594176)	MU
chr6	128838202	128838203	0.5	2	0	10	8	CCACCAGCAAATGGCGACC	Clec2i	(-49390)	Klrb1b	(-11877)	MU
chr6	140466482	140466483	0.5	3	0	3	0	TGACCAGGAGAGAGCGACG	Aebp2	(-157198)	Plekha5	(+42437)	MU
chr6	28355313	28355314	0.5	4	0	4	0	CGACCTCTAGTGGGTAACC	Zfp800	(-93394)	Gcc1	(+66419)	MU
chr6	29000999	29001000	0.5	3	0	3	0	CAAACAGAAGGCGGCAGAA	Lrrc4	(-169255)	Lep	(-59218)	MU
chr6	29000999	29001000	0.5	3	0	3	0	TCACAAACAGAAGGCGGCA	Lrrc4	(-169258)	Lep	(-59215)	MU
chr6	86866774	86866775	0.5	4	0	4	0	TACCCAGCCGGGGGAAGAA	Nfu1	(-142462)	Aak1	(+17257)	MU
chr7	112641408	112641409	0.5	6	0	6	0	TGGAAAGTAGGCGGCACCC	Tead1	(-37909)	Parva	(+213705)	MU
chr7	117642872	117642873	0.5	1	0	3	2	GACACTCCAGGGGGCGACA	Xylt1	(+261899)	Rps15a	(+473310)	MU
chr7	122778855	122778856	0.5	6	0	6	0	AGACCAGTAGGGGCTACCG	Rbbp6	(-191700)	Cacng3	(+108372)	MU
chr7	143475968	143475969	0.5	3	0	4	1	TCCCCACCAGCGGGCATCC	Slc22a18	(+869)			MU
chr7	4825259	4825260	0.5	3	0	3	0	GCGCCAGAAGAGGACATCA	Ube2s	(-12662)	Shisa7	(+19444)	MU
chr7	80767179	80767180	0.5	9	0	9	0	TCACCAGCAGATGTCTACG	Crtc3	(-78311)	Iqgap1	(+36228)	MU
chr8	104144776	104144777	0.5	11	0	11	0	AGGCCAGAAGAGGGCATCG	Bean1	(-25728)	Cdh5	(+43160)	MU
chr8	119137387	119137388	0.5	6	0	6	0	ATACCAGCAGGCGACGGAG	Hsbp1	(-207095)	Cdh13	(+853660)	MU
chr8	25214565	25214566	0.5	1	0	3	2	ACACCAGAAGAGGGCGTCA	Fgfr1	(-304188)	Tacc1	(-13029)	MU
chr9	102371616	102371617	0.5	8	0	8	0	CTACCCGTAGAGGGCACAC	Ky	(-134137)	Ephb1	(-16920)	MU
chr9	114461826	114461827	0.5	17	0	17	0	AGAACACAAGGGTGCGGAA	Ccr4	(+34730)	Tmppe	(+60727)	MU
chr9	115475965	115475966	0.5	6	0	6	0	GTTCCCGAAGGTGGCACAG	Gadl1	(-433493)	Stt3b	(-165541)	MU
chr9	117587414	117587415	0.5	0	0	4	4	TAGGCGGCAGGGGGCAGGC	Rbms3	(+42503)			MU
chr9	21309041	21309042	0.5	2	0	8	6	TCTCCAACAGAAGACGCAG	Cdkn2d	(-17739)	Ap1m2	(+3290)	MU
chr9	23138140	23138141	0.5	4	0	4	0	CGACCACCGGGTGGTAGAG	Bmper	(-84944)	Bbs9	(+662401)	MU
chr9	51625451	51625452	0.5	4	0	4	0	AGACCAGCGGAAGGCTGCC	1810046K07Rik	(-296533)	Arhgap20	(-139902)	MU
chr9	72944721	72944722	0.5	4	0	4	0	CAGCCACTAGATGGTCGGA	Dyx1c1	(-14057)	Pygo1	(+19083)	MU
chr9	86792009	86792010	0.5	4	0	4	0	CCGCCACGAGGGGCCTCTC	Prss35	(+48353)	Snap91	(+88437)	MU
chrX	120953650	120953651	0.5	3	0	3	0	AGTCCAGTCGGTGGCACAC	H2afb3	(-640555)			MU
chr1	132886300	132886301	1	0	9	0	0	TGTCCTGAAGGCGGAGCAG	Lrrn2	(+6025)	Mdm4	(+139058)	MU
chr1	136119106	136119107	1	0	10	0	0	GAATCCCCAGAGGGCGGGG	Kif21b	(-12288)	Cacna1s	(+66200)	MU
chr1	163601510	163601511	1	0	9	0	0	AAGCCAGTAGATGGGACGG	Gorab	(-197834)	Mettl11b	(+123729)	MU
chr1	182806291	182806292	1	0	8	0	0	GAACCACCAGGCGGTGAAC	Tlr5	(-148499)	Susd4	(+41394)	MU
chr1	6924582	6924583	1	0	5	0	0	tcgccatcagtgggaggag	Pcmtd1	(-164330)	St18	(+437359)	MU
chr1	71259441	71259442	1	0	8	0	0	CGTCCTCCTGAGGGCAGTA	Bard1	(-156304)	Abca12	(+155460)	MU
chr1	80507335	80507336	1	0	16	0	0	cagcctacagtgggcggcg	Cul3	(-166850)	Dock10	(+251118)	MU
chr1	80507335	80507336	1	0	16	0	0	cctacagtgggcggcgcta	Cul3	(-166853)	Dock10	(+251115)	MU
chr1	86471570	86471571	1	0	15	0	0	aagccagaagagggcgtca	Ptma	(-55161)	Tex44	(+45236)	MU
chr1	98022040	98022041	1	0	12	0	0	TTGCCTACAGAGGTCGGAG	Ppip5k2	(-251624)	Pam	(+73597)	MU
chr10	20690216	20690217	1	0	7	0	0	CGGCCAGCAGGAGTGAGCC	Ahi1	(-262322)	Pde7b	(-141897)	MU
chr10	51183838	51183839	1	0	5	0	0	AGACCACACGATGGAACTG	Lilr4b	(-296793)	Sim1	(+288188)	MU
chr10	82841904	82841905	1	0	5	0	0	actccacaaggggacggtc	Nfyb	(-77755)	Txnrd1	(-18402)	MU
chr10	82888160	82888161	1	0	6	0	0	gcaccagaagagggcgtca	Chst11	(-97343)	Eid3	(+21529)	MU
chr11	106538928	106538929	1	0	5	0	0	gcaccagaagagggcgtca	Ern1	(-51127)	Tex2	(+74007)	MU
chr11	4006669	4006670	1	0	5	0	0	aggccagaagacgacacca	Sec14l4	(-25116)	Gal3st1	(+22954)	MU
chr11	44547919	44547920	1	0	9	0	0	CTGCCTGTGGGTGGCGGGA	Ebf1	(-69403)	Rnf145	(+28950)	MU
chr11	51832649	51832650	1	0	9	0	0	AGGCCTCCTGGGGTCGGAG	Jade2	(+25009)	Sar1b	(+68957)	MU
chr11	61342486	61342487	1	0	5	0	0	TCCGCAGAAGATGGAACTG	Slc47a2	(+367)			MU
chr11	80021511	80021512	1	0	7	0	0	aaaccagaagagggcgtca	Suz12	(+28400)	Crlf3	(+59485)	MU
chr11	84281508	84281509	1	0	6	0	0	GATCCAGCAGCGGTCGGCA	Acaca	(+108381)	Aatf	(+232019)	MU
chr11	84464887	84464888	1	0	5	0	0	GTGCCGCCAGATGTTGGCA	Aatf	(+48630)	Acaca	(+291770)	MU
chr11	94741720	94741721	1	0	5	0	0	cggcctgctgggggaggct	Cdc34b	(-53)			MU
chr12	116944207	116944208	1	0	8	0	0	TGGCCTGGCGGTGGCGGCA	Rapgef5	(-572277)	Ptprn2	(+458369)	MU
chr12	11703670	11703671	1	0	9	0	0	ggagccgaagatggcgccg	Fam49a	(-558474)	Rad51ap2	(+247586)	MU
chr12	3749300	3749301	1	0	7	0	0	ACGTCACCAGTGGGCAGAG	Dnmt3a	(-57722)	Dtnb	(+176917)	MU
chr12	76016554	76016555	1	0	5	0	0	CCACCTGCAGAGGGAGGCG	Esr2	(+160713)	Syne2	(+198228)	MU
chr12	87088521	87088522	1	0	6	0	0	GTTCCTGTGGGTGGCGCTG	Ngb	(+14006)	Tmem63c	(+62224)	MU
chr12	91353999	91354000	1	0	5	0	0	cgcccagaaggagacaggg	Dio2	(-615570)	Cep128	(+30401)	MU
chr13	27593546	27593547	1	0	16	0	0	cgagctccggggggtactg	Prl8a1	(-11377)	Prl7b1	(+17034)	MU
chr13	59044108	59044109	1	0	9	0	0	TCGACAGCAGAAGGCACCA	Ntrk2	(+236419)	Agtpbp1	(+513195)	MU
chr13	6358487	6358488	1	0	10	0	0	cgacctctggggggtactg	Pitrm1	(-189655)	Klf6	(+497014)	MU
chr13	78922007	78922008	1	0	5	0	0	CGACCTCTTGAGGGGACCA	Nr2f1	(-722259)			MU
chr14	19949908	19949909	1	0	5	0	0	aagcccggagGTGTCGGTC	2700060E02Rik	(-126088)	Gng2	(+27337)	MU
chr14	34914149	34914150	1	0	7	0	0	CTTCCTGCCGAGGGAGGCA	Grid1	(+94325)	4930596D02Rik	(+897828)	MU
chr14	58555700	58555701	1	0	8	0	0	cgtccagtaaatggagcca	Fgf9	(+483023)	1700129C05Rik	(+587184)	MU
chr14	62473841	62473842	1	0	9	0	0	ACACCACGAGAGGGAAAGC	Gucy1b2	(-17555)	Gm4131	(+7311)	MU
chr14	70887707	70887708	1	0	6	0	0	GTGTCAACAGGGGGTAGCG	Gfra2	(-2431)			MU
chr15	51739232	51739233	1	0	7	0	0	gaaccagaagagggcgtca	Trps1	(-850178)	Eif3h	(+126254)	MU
chr15	61572185	61572186	1	0	10	0	0	ggagccgaagatggcgccg	A1bg	(-650919)	Myc	(-413202)	MU
chr15	64256658	64256659	1	0	10	0	0	GCGACACTGGAGGGAAGTG	Fam49b	(-196218)	Asap1	(+126253)	MU
chr15	73971139	73971140	1	0	8	0	0	CAGTCACACGGGGGTGGTA	Adgrb1	(-545055)	Mroh5	(-131469)	MU
chr15	76177403	76177404	1	0	8	0	0	GGGCCTCCAGCAGGCGGAC	BC024139	(-50856)	Plec	(+28923)	MU
chr15	82101502	82101503	1	0	5	0	0	CCGCCACCAGTGGTCTGCA	Ccdc134	(-26412)	Mei1	(+19046)	MU
chr15	84005932	84005933	1	0	20	0	0	GCACCCCAGGATGGCGCTG	Efcab6	(+59422)	Mpped1	(+221098)	MU
chr15	8618093	8618094	1	0	5	0	0	CACTCAGAAGAGGGAGCGG	Gm2310	(-98133)	Slc1a3	(+92678)	MU
chr15	90267454	90267455	1	0	5	0	0	CGGTCCCCAGGAGGCAGAG	Alg10b	(+43152)	Cpne8	(+411969)	MU
chr16	10981845	10981846	1	0	5	0	0	ttgtctccagaggccggaa	Litaf	(+11281)	Rmi2	(+146781)	MU
chr16	15039464	15039465	1	0	7	0	0	tgtccagcaggaaacggcc	Efcab1	(+132822)	Ube2v2	(+555065)	MU
chr16	20739961	20739962	1	0	14	0	0	CTGCCTACAGGGGGCCACG	Thpo	(-5442)	Teddm3	(+414047)	MU
chr16	21078598	21078599	1	0	5	0	0	CGCACACAAGGTGATGCCG	Thpo	(-344079)	Teddm3	(+75410)	MU
chr16	21586803	21586804	1	0	6	0	0	AGACCTCCAGCGGGCAATC	2510009E07Rik	(+107863)	Vps8	(+163601)	MU
chr16	30935270	30935271	1	0	6	0	0	CCACCACTCGATGGCTCAC	Xxylt1	(+146161)	Fam43a	(+335548)	MU
chr16	89799190	89799191	1	0	8	0	0	AGGCCAGGGGAGGGCAGCG	Krtap11-1	(-227999)	Tiam1	(+175517)	MU
chr17	22104985	22104986	1	0	5	0	0	ttcccagtcgggggctgcc	Gm9772	(-97685)	Zfp947	(+61204)	MU
chr17	29294374	29294375	1	0	6	0	0	TCACCAAGTGGTGGCGCTG	Pi16	(-24513)	BC004004	(+25581)	MU
chr17	44325530	44325531	1	0	7	0	0	CTACATCCAGGGGGCGTCC	Supt3	(-451627)	Clic5	(+136953)	MU
chr17	50418077	50418078	1	0	6	0	0	agtcccgcaggaggcgggt	Dazl	(-124473)	Plcl2	(-91475)	MU
chr17	51526551	51526552	1	0	5	0	0	TTACCTGCAGCGGGCTCTG	Tbc1d5	(-347382)	Satb1	(+306122)	MU
chr17	67038776	67038777	1	0	5	0	0	cgcccaacaggtggcaaag	Themis3	(-444164)	Ptprm	(+315602)	MU
chr17	84546683	84546684	1	0	6	0	0	GTGCCAGGAGAGGGCGCGA	Dync2li1	(-79818)	Plekhh2	(+34783)	MU
chr17	84546685	84546686	1	0	6	0	0	GTGCCAGGAGAGGGCGCGA	Dync2li1	(-79818)	Plekhh2	(+34783)	MU
chr18	19622249	19622250	1	0	7	0	0	gtgccagcaggcagcggaa	Dsc3	(+379711)			MU
chr18	36960897	36960898	1	0	6	0	0	TTTCCGGTAGAGGGCGCAT	Pcdha5	(+462)			MU
chr18	56787384	56787385	1	0	12	0	0	AGTCCAGCAGAGTGCGTAA	Lmnb1	(+79566)	44988	(+138169)	MU
chr19	4053805	4053806	1	0	9	0	0	cgaccacatggtggctcac	Gstp2	(-11578)	Gstp3	(+5632)	MU
chr19	43483590	43483591	1	0	10	0	0	ACTCCAGCAGGTGCCGACC	Got1	(+41020)	Cnnm1	(+43149)	MU
chr19	47650497	47650498	1	0	9	0	0	CGCCCAGAGGAGGGCACTG	Col17a1	(+41588)	Slk	(+70487)	MU
chr2	102767052	102767053	1	0	9	0	0	CAGTCTGCTGGTGGCGGTG	Slc1a2	(+108388)	Cd44	(+134578)	MU
chr2	50755982	50755983	1	0	13	0	0	CGGGCACCGGAGGAAACCA	Mmadhc	(-459267)	Rnd3	(+393127)	MU
chr2	59823869	59823870	1	0	8	0	0	TAGCCGAGAGGAGGAGGCA	Wdsub1	(+58710)	Tanc1	(+211830)	MU
chr2	92075995	92075996	1	0	10	0	0	CGTCCTGAGGGTGGAGGAG	Phf21a	(-145558)	Creb3l1	(-51502)	MU
chr3	138507922	138507923	1	0	9	0	0	gcaccagaagagggcgtca	Metap1	(-18402)	Eif4e	(-18262)	MU
chr3	146758204	146758205	1	0	6	0	0	CCACCAGCAGAGAGCAGCG	Samd13	(-72604)	Prkacb	(+23220)	MU
chr3	152076094	152076095	1	0	5	0	0	CCATCAGTAGATGGCGGTT	Ptgfr	(-238459)	Gipc2	(+90141)	MU
chr3	40729223	40729224	1	0	11	0	0	ccaccacccggggtcagct	Hspa4l	(-16206)	Slc25a31	(+20369)	MU
chr3	82944927	82944928	1	0	7	0	0	TGACTTCAAGAGGGCACCG	Fgg	(-62942)	Lrat	(-40946)	MU
chr4	100600603	100600604	1	0	5	0	0	taacctcgagaggcagcca	Cachd1	(-176069)	Ube2u	(+121757)	MU
chr4	136210442	136210443	1	0	7	0	0	tcatcaacagaggtcacgg	Tcea3	(-37517)	Asap3	(+4070)	MU
chr4	141531203	141531204	1	0	10	0	0	GTGGCAGGAGTGGGCGGCA	Spen	(+7399)	Zbtb17	(+86544)	MU
chr4	141584763	141584764	1	0	9	0	0	CAGCCAACTGGCGGCGGCA	Spen	(-46161)	Fblim1	(+13466)	MU
chr4	148749143	148749144	1	0	5	0	0	TGGACTCCAGAGAACGGTG	Casz1	(-55291)	Gm572	(+105821)	MU
chr4	155098151	155098152	1	0	5	0	0	TCACCCGAGGGGGGCAGAG	Morn1	(+11578)	Ski	(+124437)	MU
chr4	21983442	21983443	1	0	6	0	0	cgagctccagggggtactg	Fbxl4	(-374092)	Faxc	(+52120)	MU
chr4	30172602	30172603	1	0	6	0	0	gaatcagaagatggcgatc	NONE				MU
chr4	63169056	63169057	1	0	8	0	0	TCACCAGCAGCTGTCACGC	Ambp	(-14876)	Kif12	(+3082)	MU
chr5	113285729	113285730	1	0	6	0	0	CGAACACCAGAGGGCACAC	Sgsm1	(+25048)	Tmem211	(+58829)	MU
chr5	129581052	129581053	1	0	7	0	0	CCGTCAGAAGAGGTCAGGG	Mmp17	(-3109)			MU
chr5	129997900	129997901	1	0	7	0	0	TCACCTCTAGGTGGTGCCG	Gusb	(+5157)	Vkorc1l1	(+55922)	MU
chr5	135917887	135917888	1	0	5	0	0	aggccagaagagggcgtca	Ywhag	(+16717)	Hspb1	(+29963)	MU
chr5	149524264	149524265	1	0	7	0	0	GCCCCACGAGGTGGAAGCG	Wdr95	(-4423)			MU
chr5	23789145	23789146	1	0	5	0	0	acaccacaagagggcgtca	Rint1	(+1429)	Tomm7	(+55021)	MU
chr5	33231259	33231260	1	0	8	0	0	ACTCCGGAAGGGGTCACCA	Spon2	(-12809)	Ctbp1	(+43730)	MU
chr5	34817202	34817203	1	0	6	0	0	CAGCCACAGGAGGACGATG	Msantd1	(-98718)	Htt	(+55453)	MU
chr5	35378556	35378557	1	0	6	0	0	CATCCGAAAGGAGGCACAA	Hmx1	(-10556)	Adra2c	(+100242)	MU
chr6	125221376	125221377	1	0	8	0	0	TGCCCGGCGGGTGGAGGGC	Vamp1	(+5830)	Tapbpl	(+10479)	MU
chr6	23667361	23667362	1	0	5	0	0	tagccagaagctggaacga	Rnf148	(-12218)	Cadps2	(+171871)	MU
chr6	25063297	25063298	1	0	5	0	0	gaaacacgagatggcaccc	Tmem229a	(-107003)	Gpr37	(+627429)	MU
chr6	48374282	48374283	1	0	5	0	0	caaacagatgggggcgggg	Zfp746	(-287684)	Krba1	(-21589)	MU
chr7	128993851	128993852	1	0	5	0	0	CGGTCTCCAGGTGTAGATG	Plpp4	(-263171)	Sec23ip	(+248917)	MU
chr7	12916376	12916377	1	0	6	0	0	acaccagaagagggcatcg	Rps5	(-5922)	Zscan22	(+18553)	MU
chr7	132792255	132792256	1	0	7	0	0	gcgacagcaggaggaacac	Fam53b	(+21265)	Lhpp	(+181624)	MU
chr7	138682690	138682691	1	0	5	0	0	CTGCCTGTGGGAGGCGACC	Tcerg1l	(-284957)	Mapk1ip1	(+163588)	MU
chr7	138682690	138682691	1	0	5	0	0	GCGACCGCAGGTGGAGGTC	Tcerg1l	(-284970)	Mapk1ip1	(+163575)	MU
chr7	142577578	142577579	1	0	10	0	0	TTTCCACCTGGGGTCGCCA	Mrpl23	(+44561)	Igf2	(+81916)	MU
chr7	18739221	18739222	1	0	11	0	0	CGTACACTAGATGGAAAAA	Psg22	(+21140)	Psg19	(+59280)	MU
chr7	52214306	52214307	1	0	9	0	0	ACAACAGAAGAGGGCGATC	1700015G11Rik	(-198573)			MU
chr7	78669105	78669106	1	0	7	0	0	CCACCAACAGATGGCGACA	Ntrk3	(-90692)	Mrpl46	(+113989)	MU
chr7	81608148	81608149	1	0	5	0	0	CAGCCAGCCGAGAGCGCTC	Whamm	(+36857)	Homer2	(+98660)	MU
chr8	11780075	11780076	1	0	7	0	0	aggcaggaagggggcggag	Tex29	(-60404)	Arhgef7	(+51965)	MU
chr8	119577193	119577194	1	0	7	0	0	cgcccaacagggagcacgt	Hsdl1	(-2019)	Dnaaf1	(+1967)	MU
chr8	120191102	120191103	1	0	5	0	0	CTTCCAGGAGGGGGCGTAG	Gse1	(-297350)	Fam92b	(-13631)	MU
chr8	121604840	121604841	1	0	6	0	0	GAGACGGTAGGTGACACCG	Map1lc3b	(+14484)	Zcchc14	(+48056)	MU
chr8	60241276	60241277	1	0	13	0	0	cgagctccagggggtactg	Gm10283	(+261913)			MU
chr8	94977612	94977613	1	0	7	0	0	TGCTCACGAGGGGGCACTG	Adgrg1	(+508)			MU
chr9	104450779	104450780	1	0	5	0	0	ctgccaacagaaggcacgg	Cpne4	(-118711)	Acpp	(-113044)	MU
chr9	105006461	105006462	1	0	7	0	0	cggacacaaggtggaaatc	Mrpl3	(-46769)	Cpne4	(+436987)	MU
chr9	110533234	110533235	1	0	5	0	0	CGGCCTATCGGTGACGGCA	Setd2	(+632)			MU
chr9	83727181	83727182	1	0	9	0	0	AGGCCACACGATGGTGGCA	Elovl4	(+79070)	Sh3bgrl2	(+178854)	MU
chrX	142813331	142813332	1	0	8	0	0	TGGCCACTAGGGCGCGCTA	Tmem164	(+131602)	Ammecr1	(+153400)	MU
chrX	163788365	163788366	1	0	13	0	0	TGGCCACTAAACGGCAGTT	Ap1s2	(-120782)	Rnf138rt1	(-27034)	MU
chrX	94765705	94765706	1	0	10	0	0	cggccaggaggaggtccaa	Zxdb	(+41145)	Spin4	(+260968)	MU
chr1	168792921	168792922	0.97619	0	41	0	1	TCTCCACGAGGTGGCCATA	Pbx1	(-361027)	Nuf2	(+738540)	MU
chr7	113919578	113919579	0.933333	1	14	0	0	CAGCCACACGGGGACAGGG	Spon1	(+153581)	Rras2	(+198202)	MU
chr4	55008694	55008695	0.923077	1	12	0	0	CTGCCGGCAGAGGTTGTTG	Rad23b	(-341344)	Zfp462	(+60723)	MU
chr5	100258056	100258057	0.916667	1	11	0	0	acaccagaagagggcgtca	Tmem150c	(-98243)	Sec31a	(+158183)	MU
chr11	69421811	69421812	0.909091	0	10	0	1	AGAGCACCGGAGGGCGGGC	Kdm6b	(-8138)	Dnah2	(+127295)	MU
chr2	157453515	157453516	0.909091	1	10	0	0	aggccgaaagagggcattg	Nnat	(-106610)	Src	(+29227)	MU
chr1	34020474	34020475	0.9	0	9	0	1	TGTGCAGGAGAGGTCAGCG	Dst	(+112241)	Ccdc115	(+419206)	MU
chr10	95794882	95794883	0.9	1	9	0	0	TGAACAAATGATGGCGCTA	Eea1	(-145873)	Anapc15-ps	(-121426)	MU
chr2	50143826	50143827	0.9	1	9	0	0	TGGCCTCCGGGTGTTGGAA	Lypd6	(+77364)	Mmadhc	(+152889)	MU
chr3	96280874	96280875	0.9	1	9	0	0	tatcctggaggaggcgctg	Hist2h2bb	(+11117)	Fcgr1	(+13100)	MU
chr5	119804799	119804800	0.9	0	9	0	1	CGACCACGAGTTGGTGCGC	Tbx5	(-29871)	Tbx3	(+133774)	MU
chr5	138177960	138177961	0.9	1	9	0	0	CTGCCCCGAGGGGTCATCA	Mcm7	(-5541)	Taf6	(+9488)	MU
chr1	190111814	190111815	0.888889	1	8	0	0	GTGACACGAGGAGGTGGCA	Smyd2	(-189454)	Prox1	(+58897)	MU
chr13	13817203	13817204	0.888889	1	8	0	0	aagtcagaagagggcatcg	B3galnt2	(-137274)	Gng4	(+32866)	MU
chr18	34902556	34902557	0.888889	1	8	0	0	CGTCCAGTGGAGGAAGCTA	Etf1	(+29442)	Egr1	(+42742)	MU
chr18	89182485	89182486	0.888889	1	8	0	0	cgtccaatggatgacagtg	Cd226	(-14937)	Rttn	(+210704)	MU
chr2	181384862	181384863	0.888889	0	8	0	1	CCTTCTATAGGTGGCGGCC	Lime1	(+3622)	Zbtb46	(+74569)	MU
chr8	15175908	15175909	0.888889	1	8	0	0	tagtcccaagatggcaccg	Myom2	(+118247)			MU
chr1	131171581	131171582	0.875	2	14	0	0	agggcagaagagggcgtca	Eif2d	(+18395)	Rassf5	(+73682)	MU
chr16	29743024	29743025	0.875	1	7	0	0	CTGACACCGGGAGGCACAG	Hes1	(-322314)	Opa1	(+163646)	MU
chr18	5432082	5432083	0.875	0	7	0	1	CGGCCTGAAGATGTCTGCC	Zeb1	(-159769)	Zfp438	(-97652)	MU
chr5	90737473	90737474	0.875	1	7	0	0	TGGGCGGGAGGGGGTGGTT	Rassf6	(-96991)	Cxcl5	(-21900)	MU
chr5	98325288	98325289	0.875	0	14	0	2	cagcccggagatggcacca	1700007G11Rik	(-4012)			MU
chr7	137459083	137459084	0.875	1	7	0	0	TGGACACTGGGTGGTACGT	Glrx3	(+21462)	Tcerg1l	(+938652)	MU
chr8	10828693	10828694	0.875	1	7	0	0	TAGACCGCAGATGTCACCC	Irs2	(+179761)	Myo16	(+674729)	MU
chrX	142813333	142813334	0.875	0	7	0	1	TGGCCACTAGGGCGCGCTA	Tmem164	(+131602)	Ammecr1	(+153400)	MU
chr1	133209964	133209965	0.866667	2	13	0	0	GGGCCTCCCGAGGGAGACA	Plekha6	(-36141)	Ppp1r15b	(+78822)	MU
chr1	151592330	151592331	0.857143	2	12	0	0	TGCACACAGGATGGCGATG	Edem3	(-163049)	Fam129a	(+20952)	MU
chr10	41684827	41684828	0.857143	0	6	0	1	CACGCAGCAGGAGACGCTC	Ccdc162	(-78239)	Cep57l1	(+124779)	MU
chr10	69879467	69879468	0.857143	1	6	0	0	TATCCGCCAGAGGTTACAG	Ccdc6	(-217649)	Ank3	(+345700)	MU
chr14	23144771	23144772	0.857143	1	6	0	0	GTGGCTGCAGGGGACGGGA	Kcnma1	(+859439)			MU
chr4	97340810	97340811	0.857143	1	6	0	0	TCGACAACAGTGggcaatg	Nfia	(-436790)	Gm10192	(-157652)	MU
chr5	138165947	138165948	0.857143	1	6	0	0	TGGCCAGCAGGGTCCGGGC	Ap4m1	(-6060)	Cops6	(+4871)	MU
chr18	68264795	68264796	0.846154	2	11	0	0	CGGCCAGGAGGAGGCAGAG	Fam210a	(+35529)	Ldlrad4	(+331547)	MU
chr1	22689223	22689224	0.833333	1	5	0	0	gCTCCAGCGGAAGACGCCA	Kcnq5	(-727276)	Rims1	(+116506)	MU
chr1	47624098	47624099	0.833333	1	5	0	0	cgagctccagggggtactg	Slc39a10	(-770061)			MU
chr1	83041346	83041347	0.833333	1	5	0	0	CCTGCAGAAGGTGACACCG	Slc19a3	(-2890)			MU
chr10	59140617	59140618	0.833333	1	5	0	0	gtaccagaaggtgacacgc	45179	(+81237)	Sh3rf3	(+327152)	MU
chr11	104187653	104187654	0.833333	1	5	0	0	AAGCCACGAGAGGTTACCA	Mapt	(-43928)	Sppl2c	(+1329)	MU
chr14	121590835	121590836	0.833333	1	5	0	0	CAACCACACGGTGGTGGGG	Slc15a1	(-85582)	Dock9	(+107581)	MU
chr15	38374457	38374458	0.833333	2	10	0	0	atcccagcagaggcaggcg	Klf10	(-73742)	Azin1	(+144817)	MU
chr2	171933845	171933846	0.833333	1	5	0	0	tatccagcgggaggcgtta	Cbln4	(+109619)			MU
chr2	31381186	31381187	0.833333	1	5	0	0	CGGCCACCAGATAGTGACC	Ass1	(-89012)	Hmcn2	(+66780)	MU
chr3	5298135	5298136	0.833333	2	10	0	0	tgaccaggagctggcgcct	Zfhx4	(+79576)	Pex2	(+278020)	MU
chr4	132452073	132452074	0.833333	2	10	0	0	Cggccggcggatggctcag	Phactr4	(-29589)	Med18	(+11843)	MU
chr5	132282865	132282866	0.833333	1	5	0	0	CGACCTCCAGGGGGTCCTA	Auts2	(-805850)			MU
chr5	62590561	62590562	0.833333	1	5	0	0	cgagctccagggggtactg	Arap2	(+175550)	G6pd2	(+781754)	MU
chr6	135226882	135226883	0.833333	1	5	0	0	TCTCCAGTTGGTGAAGGCG	Gsg1	(+21091)	Fam234b	(+28897)	MU
chr6	144472481	144472482	0.833333	0	5	0	1	Aggccggcgggggccggca	Sox5	(-263003)	Bcat1	(+576329)	MU
chr8	77756838	77756839	0.833333	1	5	0	0	tagccagcatgtgaaggcg	Ttc29	(-456512)	Ednra	(-32394)	MU
chr9	107053289	107053290	0.833333	1	5	0	0	tagtcattagggggcgatc	Manf	(-161305)	Dock3	(+178625)	MU
chr1	89405393	89405394	0.818182	2	9	0	0	tgcgctgcagagggcggag	Agap1	(-49418)	Sh3bp4	(+334973)	MU
chr3	88100143	88100144	0.818182	2	9	0	0	CTGACCGTAGGAGGCACAC	Mef2d	(-42425)	Iqgap3	(+18176)	MU
chr4	129235745	129235746	0.818182	2	9	0	0	ATACCAGCAGGATGCGATG	C77080	(+12703)	Yars	(+45980)	MU
chr5	141024633	141024634	0.818182	1	9	0	1	tccccagcaggtggcgctg	Sdk1	(-216862)	Card11	(-24046)	MU
chr6	115707853	115707854	0.818182	0	9	0	2	AAGCAACCTGAGGGCAGCG	Raf1	(-31210)	Tmem40	(+51154)	MU
chr7	110099235	110099236	0.818182	2	9	0	0	GGGCCTGGAGGGGAAACGA	Wee1	(-22818)	Zfp143	(+38011)	MU
chr7	35386429	35386430	0.818182	0	9	0	2	TGTCCAGCAGCGGGTACAA	Faap24	(+10408)	Rhpn2	(+52258)	MU
chr8	94849221	94849222	0.818182	2	9	0	0	TCGCCTGCAGTGGTCAGGC	Ciapin1	(-10871)	Polr2c	(-8221)	MU
chr9	50705022	50705023	0.818182	2	9	0	0	GACCCAGAAGCTGGCGCTC	Dlat	(-45237)	Dixdc1	(+22958)	MU
chr1	59253803	59253804	0.8	2	8	0	0	TGCCCACCAGGCTGCGGAA	Cdk15	(-3109)			MU
chr11	10667876	10667877	0.8	0	20	0	5	cggccatcagaggaaagag	Vwc2	(-446338)			MU
chr12	58101863	58101864	0.8	1	4	0	0	cggtctccagggagtgctc	Sstr1	(-109932)	Ttc6	(+526055)	MU
chr12	83882417	83882418	0.8	1	4	0	0	tggcctggaggagccgcaa	Riox1	(-68196)	Numb	(-40069)	MU
chr13	46501900	46501901	0.8	0	4	0	1	AAACCCGCAGGAGGAGGCG	Cap2	(+44)			MU
chr13	9334250	9334251	0.8	1	4	0	0	CACCCACCGGGGGTCAGTG	Dip2c	(+57724)	Zmynd11	(+430236)	MU
chr13	94884777	94884778	0.8	0	4	0	1	CGGCCACCGGTGGGTGCAG	Wdr41	(-91562)	Otp	(+9184)	MU
chr17	28242504	28242505	0.8	1	4	0	0	gggccttcagggggtgccg	Fance	(-71148)	Ppard	(+9742)	MU
chr17	73303255	73303256	0.8	1	4	0	0	caaccgtgagatggcagtg	Capn13	(+96036)	Lclat1	(+195266)	MU
chr18	77482680	77482681	0.8	1	4	0	0	agtccacgagacggaaccc	Rnf165	(+82458)	Loxhd1	(+200720)	MU
chr19	10030157	10030158	0.8	1	4	0	0	TCTCCTCTAGGTGGATACG	Fads3	(-11399)	Rab3il1	(+11956)	MU
chr3	153380199	153380200	0.8	1	4	0	0	TGGGCAGCAGAAAGCGCCT	St6galnac5	(-397948)	St6galnac3	(+344980)	MU
chr3	40969983	40969984	0.8	1	4	0	0	GTTCCACTAGAGGTCGGGG	Larp1b	(+19624)	Pgrmc2	(+113068)	MU
chr4	141017564	141017565	0.8	1	4	0	0	TGGCCAGTAGGCGTCATCT	Mfap2	(+6918)	Crocc	(+36160)	MU
chr6	28211441	28211442	0.8	0	4	0	1	cgaccacatggtgacacat	Grm8	(-76905)	Zfp800	(+50461)	MU
chr6	86580818	86580819	0.8	3	12	0	0	CGGACAGCTGGGGGAGACT	Pcbp1	(-54506)	Asprv1	(-47337)	MU
chr7	128219465	128219466	0.8	1	4	0	0	tgttctcgagaaggcagtg	Armc5	(-17889)	Cox6a2	(-13081)	MU
chr9	113506814	113506815	0.8	1	4	0	0	CGGCAAGTAGAGGACATTC	Pdcd6ip	(+201421)			MU
chr9	122156578	122156579	0.8	1	4	0	0	cggccacaagagggcgtca	Snrk	(+39273)	Ano10	(+137850)	MU
chr1	130198976	130198977	0.785714	3	11	0	0	cgtccaatggatggctgtg	Cd55b	(+224024)	Thsd7b	(+925641)	MU
chr3	23863278	23863279	0.785714	3	11	0	0	ctaccaccagaggatcccg	Naaladl2	(+920352)			MU
chr3	51559719	51559720	0.785714	0	11	0	3	TGCGCAAGAGGGGGCGGAG	Setd7	(+1165)	Rab33b	(+75748)	MU
chr1	73971825	73971826	0.777778	2	7	0	0	cgtcaagtaggcggagcta	Tnp1	(-955914)	Tns1	(+152624)	MU
chr11	61457071	61457072	0.777778	2	7	0	0	gaaccacgaggaggaagta	Rnf112	(-3069)			MU
chr6	63895777	63895778	0.777778	1	7	0	1	cgagctctggggggtactg	Atoh1	(-833339)	Grid2	(+639759)	MU
chr9	33257154	33257155	0.777778	2	7	0	0	ctgcctcccgagggctgaa	Ets1	(+561133)			MU
chr4	130960300	130960301	0.775	0	31	0	9	TGGCCACCAGGTGGCGCCA	Matn1	(+15910)	Ptpru	(+877936)	MU
chr10	111943263	111943264	0.769231	1	10	0	2	TCAACTCAAGAGGGCAACG	Krr1	(-29409)	Phlda1	(+436969)	MU
chr10	75050991	75050992	0.769231	3	10	0	0	CTTCCAGTCGGGGGCAGCG	Bcr	(-9600)	Rab36	(+13926)	MU
chr7	79383135	79383136	0.769231	3	10	0	0	GCTCCGGCAGAGTGCACCC	Rlbp1	(+3908)	Abhd2	(+109941)	MU
chr10	119373127	119373128	0.764706	4	13	0	0	CATCCTCGAGATGGCAGAA	Grip1	(-446382)	Cand1	(-133075)	MU
chr13	56849940	56849941	0.764706	4	13	0	0	GTGCCAGCAGAGTGCGTCA	Gm45623	(-96108)	Trpc7	(+45802)	MU
chr8	77225824	77225825	0.761905	5	16	0	0	TGTCCAGGTGGTGACACGG	Arhgap10	(+292136)	Nr3c2	(+326045)	MU
chr1	131718535	131718536	0.75	4	12	0	0	AGGCCACCGGTTGGCGAAG	Slc26a9	(-25492)	Rab7b	(+29835)	MU
chr1	41021331	41021332	0.75	2	6	0	0	cgatccccagatggtgcag	Tmem182	(+215739)			MU
chr11	112180931	112180932	0.75	3	9	0	0	CTGCCAGACGGGGACACGA	Sox9	(-601292)			MU
chr11	60500381	60500382	0.75	2	6	0	0	AGGCCGCCAGGTGAAGAGC	Alkbh5	(-37592)	Myo15	(+31047)	MU
chr11	67096393	67096394	0.75	2	6	0	0	CGAGCTGCAGAGGGCACTG	Myh2	(-74625)	Myh3	(+18102)	MU
chr12	112094763	112094764	0.75	3	9	0	0	TTCCCCGAAGAAGGCAGCG	Rd3l	(-113438)	Aspg	(-11924)	MU
chr13	57733468	57733469	0.75	3	9	0	0	TGGCCACAAGGCGGTATTT	Trpc7	(-837729)	Spock1	(+174809)	MU
chr16	30265339	30265340	0.75	2	6	0	0	TCTGCACCAGAGGCCACGG	Cpn2	(+2200)	Hes1	(+199992)	MU
chr17	27614392	27614393	0.75	2	6	0	0	CGGCCACCAAGGGAAACTC	Nudt3	(+9064)	Hmga1	(+57781)	MU
chr2	20910046	20910047	0.75	4	12	0	0	CGACAACCAGATGGCATTT	Arhgap21	(+57666)	Etl4	(+620142)	MU
chr2	27887109	27887110	0.75	0	6	0	2	GGCCCAGGAGAGGGAGCCG	Col5a1	(+676)			MU
chr3	45221675	45221676	0.75	3	9	0	0	caaacagcaggtggagcgt	Pcdh10	(-156757)			MU
chr6	124861223	124861224	0.75	2	6	0	0	GTGCCAGCCGATGGAGGGC	P3h3	(-3472)			MU
chr6	124861223	124861224	0.75	2	6	0	0	CAGCCGATGGAGGGCAGCG	P3h3	(-3476)			MU
chr8	104214192	104214193	0.75	2	6	0	0	TGCCCGGTGGGTGGCTCTA	Tk2	(+34361)	Bean1	(+43684)	MU
chr10	127310444	127310445	0.736842	5	14	0	0	TGACCGGCAGATTGCACTA	Mars	(+1337)	Ddit3	(+19675)	MU
chr11	49357501	49357502	0.727273	3	8	0	0	cggccaggaggaggtccaa	Olfr1389	(-65557)	Olfr1390	(+22322)	MU
chr15	12895015	12895016	0.727273	3	8	0	0	CAGCCAGTAGGGAGCGGGT	Drosha	(+70195)	Cdh6	(+278629)	MU
chr2	162532459	162532460	0.727273	3	8	0	0	TGACCTCCGGGTGACACCT	Ptprt	(+128686)			MU
chr5	149447925	149447926	0.727273	3	8	0	0	aggccagaagagggcggta	Wdr95	(-80759)	Tex26	(+8217)	MU
chr8	115195592	115195593	0.727273	0	8	0	3	ccaccacacgagggcggga	Maf	(+512201)	Wwox	(+755938)	MU
chr10	75304650	75304651	0.714286	4	10	0	0	GGAGCGAAAGGGGGCACCG	Adora2a	(-12235)	Specc1l	(+92252)	MU
chr11	95123988	95123989	0.714286	4	10	0	0	TGCCCTCCAGACGGCGAGG	Dlx3	(+3864)	Dlx4	(+22280)	MU
chr11	98351214	98351215	0.714286	2	5	0	0	GTCCCACTGGAGGGAGCGG	Stard3	(-7161)	Ppp1r1b	(+2803)	MU
chr2	11623121	11623122	0.714286	2	5	0	0	AGACCACGAGGTGGCTTGG	Rbm17	(-19862)	Il2ra	(-19683)	MU
chr3	131009114	131009115	0.714286	4	10	0	0	TCGCCACCTGGGTGCACAG	Rpl34	(-278785)	Lef1	(-101349)	MU
chr4	125884464	125884465	0.714286	4	10	0	0	tagccacgtgatggcgaga	Csf3r	(-140091)	Grik3	(+393759)	MU
chr6	142149010	142149011	0.714286	2	5	0	0	ccgtcacaagatggcgttg	Gm6614	(-137591)	Slco1a6	(+37148)	MU
chr9	110449812	110449813	0.714286	2	5	0	0	CGGCCTCCAGTGGACAGAC	Klhl18	(+26873)	Ngp	(+30074)	MU
chr9	44436180	44436181	0.714286	2	5	0	0	AGCTCAGGAGAGGGAACCG	Ccdc84	(-17603)	Foxr1	(+4964)	MU
chr5	135036059	135036060	0.705882	5	12	0	0	CGTCCCGTAGGTGACAGTT	Dnajc30	(-28134)	Stx1a	(+12586)	MU
chr8	115252668	115252669	0.705882	5	12	0	0	tttacagccgagggaactg	Maf	(+455125)	Wwox	(+813014)	MU
chr11	68321635	68321636	0.7	3	7	0	0	GCTCCAGCAGCTGGCGGGA	Ntn1	(+79193)	Stx8	(+355437)	MU
chr16	97502399	97502400	0.7	6	14	0	0	ccgtcacaagatggcgctg	Fam3b	(+2529)	Gm9242	(+12360)	MU
chr18	6423690	6423691	0.7	3	7	0	0	cgcccaccagggagaactc	Epc1	(+67157)	Rpl27-ps3	(+91109)	MU
chr7	126600174	126600175	0.7	3	7	0	0	AGAGCAGAAGGGGGCGGGG	Il27	(-5228)	Nupr1	(+25507)	MU
chr8	69182318	69182319	0.7	3	7	0	0	TGCCTTGCAGAGGGCGCCA	Slc18a1	(-93091)	Lzts1	(+1912)	MU
chr5	33661525	33661526	0.695652	7	16	0	0	CTTTCACTAGGTGACGTTC	Tmem129	(-3104)			MU
chr1	105809102	105809103	0.692308	4	9	0	0	CAGCCAGCAGAGGCCGAGG	Zcchc2	(-181309)	Tnfrsf11a	(+28379)	MU
chr1	62760089	62760090	0.692308	4	9	0	0	CGGTCAGCTGGGGACAGGG	Nrp2	(+56396)	Ino80d	(+354169)	MU
chr3	118494963	118494964	0.692308	8	18	0	0	caggcagcaggagggaccg	Snx7	(-626019)	Dpyd	(-67174)	MU
chr9	78461363	78461364	0.692308	4	9	0	0	acaccagaagagggcgtca	Mto1	(+13150)	Eef1a1	(+20366)	MU
chr5	65888761	65888762	0.6875	5	11	0	0	AGGCCTGCAGAAGGTGCCG	Chrna9	(-78371)	Rhoh	(+27540)	MU
chr11	59757962	59757963	0.681818	7	15	0	0	TCGACAGAAGGAGGTGCAG	Pld6	(+29672)	Mprip	(+95475)	MU
chr3	51187576	51187577	0.68	7	17	0	1	TACCCGGTAGGGAGAGGCA	Slc7a11	(-743970)	Noct	(-36866)	MU
chr1	82729668	82729669	0.666667	5	10	0	0	TCGCCTCTAAATGGAGCCC	Mff	(+4786)	Tm4sf20	(+38785)	MU
chr10	123090951	123090952	0.666667	2	4	0	0	AGGACACAGGGTGGCGTCC	Mon2	(-14441)	Usp15	(+106049)	MU
chr10	3405830	3405831	0.666667	2	4	0	0	cggtcccaagatggcaccc	Iyd	(-134401)	Ppp1r14c	(+39782)	MU
chr10	61820269	61820270	0.666667	0	8	0	4	cggccagaagagggcgtca	H2afy2	(-36117)	Col13a1	(+158844)	MU
chr10	76489411	76489412	0.666667	2	4	0	0	TGGCCGGAAGCTGACGGTG	Lss	(-42191)	Ybey	(-20302)	MU
chr10	80543940	80543941	0.666667	3	6	0	0	GCTTCAGAAGGGGGCGGGG	Atp8b3	(-4811)			MU
chr11	117022185	117022186	0.666667	3	10	0	2	CGGCCACCAGATGAAAAGG	Sec14l1	(-92978)	Mgat5b	(+103331)	MU
chr11	5791051	5791052	0.666667	4	8	0	0	GCGCCAGTAGATGGAAAAA	Dbnl	(+2537)	Pgam2	(+12674)	MU
chr11	69254749	69254750	0.666667	2	4	0	0	aggccagaagagggcatcg	Gucy2e	(-17719)	Cntrob	(+69034)	MU
chr11	69741974	69741975	0.666667	2	4	0	0	CCTCCTGAAGGGTGCGCCG	Tnfsfm13	(-45871)	Polr2a	(+16668)	MU
chr11	98378627	98378628	0.666667	5	10	0	0	GGGCCTGCAGGGAGCAGCG	Tcap	(-5192)	Stard3	(+20251)	MU
chr12	108455267	108455268	0.666667	4	8	0	0	TCAGCACTAGGTGTCAGCG	Evl	(-99465)	Eml1	(+32443)	MU
chr13	20910547	20910548	0.666667	5	10	0	0	CAACCTCGAGAAGGAACAA	Aoah	(+116437)	Olfr1370	(+164397)	MU
chr13	40035861	40035862	0.666667	4	8	0	0	GACACAGCAGAAGGCGGTG	Ofcc1	(+252155)			MU
chr13	53822154	53822155	0.666667	2	4	0	0	GTCCCAGCAGGAGGCGAAG	Msx2	(-349075)	Drd1	(+233509)	MU
chr14	114060808	114060809	0.666667	2	4	0	0	GCACCAGCCGGTGACACCA	Tpm3-rs7	(+746201)			MU
chr15	101075313	101075314	0.666667	4	8	0	0	CTGCCCGCTGGTGGCAGGA	Fignl2	(+3250)	Scn8a	(+204634)	MU
chr15	3247279	3247280	0.666667	2	4	0	0	CCACCAGCGGTGGGCAGCG	Selenop	(-23640)			MU
chr16	31075377	31075378	0.666667	4	8	0	0	gagcaagtaggtggtgccg	Xxylt1	(+6063)	Fam43a	(+475646)	MU
chr17	45080930	45080931	0.666667	4	8	0	0	cgagcagaagatggaggtc	Runx2	(-266142)	Cdc5l	(+352768)	MU
chr18	67663510	67663511	0.666667	0	6	0	3	tcaccagaagagggcgtca	Psmg2	(+21906)	Ptpn2	(+61090)	MU
chr19	21572661	21572662	0.666667	5	10	0	0	AGAACAGTAGGAGGCGAGG	Gm3443	(+16982)	1110059E24Rik	(+80320)	MU
chr19	58563985	58563986	0.666667	2	4	0	0	ATGCCACCAGAAGTCACCG	Pnlip	(-106388)	Ccdc172	(+51975)	MU
chr2	129181709	129181710	0.666667	3	12	0	3	ATTCCGATAGGGGGCACTC	Slc20a1	(-17050)	Chchd5	(+52014)	MU
chr2	168064006	168064007	0.666667	3	6	0	0	TCTGCTGCAGGTGGAGCGG	Ripor3	(-53381)	Pard6b	(-17005)	MU
chr2	168592144	168592145	0.666667	5	10	0	0	atacccgaaggggtcagtc	Nfatc2	(-1888)			MU
chr3	36329642	36329643	0.666667	2	4	0	0	TGACCAACAGACGGAAGCA	Qrfpr	(-107327)	Anxa5	(+146254)	MU
chr3	93111858	93111859	0.666667	0	8	0	4	CAAGCGGCAGGTGGCGCCA	Crnn	(-32926)	Gm4858	(+43040)	MU
chr4	111945406	111945407	0.666667	0	12	0	6	cgagctccggggggtacta	Skint7	(-27512)	Skint8	(+25860)	MU
chr4	134554928	134554929	0.666667	1	8	0	3	TGGCCACCCGTTGTCACCG	Selenon	(-2763)			MU
chr4	134554937	134554938	0.666667	4	8	0	0	TGGCCACCCGTTGTCACCG	Selenon	(-2763)			MU
chr4	16382768	16382769	0.666667	2	4	0	0	ATGCCACGAGAGGACATCA	Ripk2	(-219124)			MU
chr5	104092324	104092325	0.666667	6	12	0	0	CGCACACCAGGGTGCGGGG	Sparcl1	(+21400)	Nudt9	(+45464)	MU
chr5	53210760	53210761	0.666667	2	4	0	0	GTTCCGCCAGGAGGCATTC	Sel1l3	(+2687)	Slc34a2	(+161413)	MU
chr6	109631214	109631215	0.666667	3	6	0	0	TGTCCGCAAGAGGACACAG	Edem1	(+802545)			MU
chr6	116718320	116718321	0.666667	3	6	0	0	TGGACTCTAGAAGACACGA	Tmem72	(-1400)			MU
chr6	125059869	125059870	0.666667	2	4	0	0	acaccggaagagggcatca	Lpar5	(-11403)	Acrbp	(+9915)	MU
chr6	127491248	127491249	0.666667	2	4	0	0	CCTCCACGGGATGGTGGTG	Cracr2a	(-86724)	Parp11	(+37528)	MU
chr6	38078927	38078928	0.666667	6	12	0	0	CTTCCTGCAGCAGGCGCTG	Svopl	(-31926)	Tmem213	(-30333)	MU
chr7	143064575	143064576	0.666667	2	4	0	0	GGACCAAGAGATGGAACGC	Tssc4	(-4681)			MU
chr7	25105320	25105321	0.666667	3	8	0	1	actccagaagagggcgtca	Pou2f2	(+27162)	Zfp574	(+28110)	MU
chr7	29778497	29778498	0.666667	2	4	0	0	CCGTCACCAGGTGACTCTC	Zfp30	(-5493)	Zfp84	(+9953)	MU
chr8	4265813	4265814	0.666667	2	4	0	0	AGGCCGGCCGGGGGCGGTG	Ctxn1	(-6534)	Timm44	(+10105)	MU
chr8	50648343	50648344	0.666667	2	4	0	0	acaacagcggagggaacca	NONE				MU
chr4	154501516	154501517	0.652174	8	15	0	0	CAGCCGGCAGAGGTCACAA	Arhgef16	(-201467)	Prdm16	(+135345)	MU
chr12	75374387	75374388	0.65	7	13	0	0	CTGACGGCAGAGGGGACCA	Gphb5	(+42389)	Rhoj	(+66070)	MU
chr14	28507820	28507821	0.647059	0	11	0	6	TCTCCGCCAGGGGACAATC	Lrtm1	(-510383)	Wnt5a	(+3075)	MU
chr16	44999998	44999999	0.647059	5	11	0	1	aaaccaacagaaggaaCCG	Ccdc80	(-93622)	Cd200r3	(+56312)	MU
chr2	112512773	112512774	0.647059	6	11	0	0	acaccagaagagggcgtcg	Aven	(+19804)	Ryr3	(+517563)	MU
chr4	53381818	53381819	0.647059	6	11	0	0	CCGCCATAAGAGGGTAATG	Abca1	(-221931)	Slc44a1	(-58587)	MU
chr7	24799299	24799300	0.647059	6	11	0	0	aagccagaaggtgacaacg	Gm9844	(-62922)	Ceacam10	(+22085)	MU
chr12	83547944	83547945	0.642857	5	9	0	0	CAGCCACGAGAGGGGACAG	Dcaf4	(+27481)	Zfyve1	(+49167)	MU
chr4	82422722	82422723	0.642857	5	9	0	0	GCgccaggcggtggtggcg	Mpdz	(-979916)	Nfib	(+82585)	MU
chr5	32344887	32344888	0.642857	5	9	0	0	CGCCCTGGAGGGGGCTGTC	Ppp1cb	(-113947)	Plb1	(+112182)	MU
chr1	12977647	12977648	0.636364	4	7	0	0	AGGCCAGAAGCTGGTGGCG	Slco5a1	(+13496)	Sulf1	(+285362)	MU
chr1	173420439	173420440	0.636364	2	7	0	2	atgccggctggtggctccg	Cadm3	(-52736)	Ifi206	(+70610)	MU
chr10	122569685	122569686	0.636364	0	7	0	4	CACCAACTAGAGGTCGCTG	Ppm1h	(-109102)	Avpr1a	(+121181)	MU
chr10	78278042	78278043	0.636364	4	7	0	0	AAGCCACTGGGCGGCGCTG	Trappc10	(-33399)	Agpat3	(+74402)	MU
chr14	122266857	122266858	0.636364	4	7	0	0	TTGCCAGTAGCTGTCAACG	Clybl	(+85155)	Zic5	(+198828)	MU
chr14	55815077	55815078	0.636364	4	7	0	0	gggccagtaggcggaactt	Ripk3	(-26218)	Nfatc4	(-9720)	MU
chr16	11049326	11049327	0.636364	4	7	0	0	tcggcacaagttggcagga	Litaf	(-56213)	Snn	(-16964)	MU
chr16	88051554	88051555	0.636364	4	7	0	0	AGGACCGAAGAGGGCGGCC	Grik1	(+238700)	Bach1	(+352613)	MU
chr17	25914450	25914451	0.636364	3	7	0	1	TGGCCGGCAGGTGGGATGC	Wfikkn1	(-34150)	Rab40c	(+5197)	MU
chr17	64611835	64611836	0.636364	4	7	0	0	gaggcggcagggggcaggg	Man2a1	(+11104)	4930583I09Rik	(+224231)	MU
chr3	101077155	101077156	0.636364	4	7	0	0	TGGTCCGCAGAGAGCGCCC	Cd101	(-47603)	Ptgfrn	(+33119)	MU
chr3	24024577	24024578	0.636364	8	14	0	0	ggagccgaagatggcgctg	Naaladl2	(+759050)			MU
chr3	9956417	9956418	0.636364	4	7	0	0	cgtccaatggatggctgtg	Pag1	(-122747)	Fabp5	(-56122)	MU
chr6	134468772	134468773	0.636364	4	7	0	0	GGTCCAGTAGATGTAACGG	Bcl2l14	(+72447)	Lrp6	(+98148)	MU
chr6	53096447	53096448	0.636364	4	7	0	0	CTGGCAGCAGGTGGACGTA	Creb5	(-190829)	Jazf1	(-27810)	MU
chr7	16360193	16360194	0.636364	1	7	0	3	CGGACACCAGAAGACAACC	Sae1	(+27583)	Bbc3	(+50586)	MU
chr3	87728903	87728904	0.631579	7	12	0	0	TACACACTAGATGACGGAA	Lrrc71	(+19725)	Arhgef11	(+111323)	MU
chr10	128520810	128520811	0.62963	10	17	0	0	CTGCCAGCAGGTGAATCCG	Myl6b	(-22117)	Esyt1	(+5068)	MU
chr3	138894582	138894583	0.62963	10	17	0	0	TTGCCAGCTGGAGACGGCC	Tspan5	(+152382)	Rap1gds1	(+180624)	MU
chr10	53596848	53596849	0.625	0	5	0	3	GCACCAGCAGGTGGAGCCG	Asf1a	(-112)			MU
chr11	95540874	95540875	0.625	0	5	0	3	TAGCCACGTGAGGACAGAC	Nxph3	(-26307)	Ngfr	(+46858)	MU
chr12	108491175	108491176	0.625	6	10	0	0	TCGACCGCAGGAGGCGCGA	Evl	(-63556)	Eml1	(+68352)	MU
chr13	68968901	68968902	0.625	6	10	0	0	CTGCCACATGACGGCAGAG	Adcy2	(+30642)	1700001L19Rik	(+371478)	MU
chr13	91938108	91938109	0.625	3	5	0	0	CTTCCAGAAGACGGAGATG	Ckmt2	(-61221)	Rasgrf2	(+193388)	MU
chr15	76017246	76017247	0.625	3	5	0	0	TGAACAGCAGAAGACGGTG	Fam83h	(-7743)	Scrib	(+52513)	MU
chr4	115767308	115767309	0.625	3	5	0	0	TTgccgggcggtggtggca	Tex38	(+13709)	Efcab14	(+29236)	MU
chr4	82531161	82531162	0.625	3	5	0	0	TTCCCGGGAGGGGGAGGAA	Nfib	(-25858)	Zdhhc21	(+328507)	MU
chr5	45856115	45856116	0.625	0	5	0	3	AGGGCGCGAGGTGGCGCAA	Lcorl	(+1403)	Ncapg	(+186191)	MU
chr7	30532981	30532982	0.625	3	5	0	0	CCCCCAGTAGTGGGTACGG	Arhgap33	(+2035)	Prodh2	(+39352)	MU
chr7	65141271	65141272	0.625	3	5	0	0	CACCCTCCAGGAGGAAGCG	Nsmce3	(-268266)	Fam189a1	(+15307)	MU
chr8	47755192	47755193	0.625	3	5	0	0	TGGGCCATAGAGGGCGCTG	Cldn24	(-66956)	Cdkn2aip	(-41256)	MU
chr8	84701838	84701839	0.625	0	5	0	3	AGCCCGGGAGGTGGCGCAG	Lyl1	(+386)			MU
chr9	106598675	106598676	0.625	0	5	0	3	CGGACAACAGAGGGCCTCA	Iqcf6	(-27898)	Iqcf4	(-27688)	MU
chr9	108374766	108374767	0.625	3	5	0	0	TGgccagttggtggttgcg	Usp4	(+26905)	Ccdc36	(+53726)	MU
chr9	50860885	50860886	0.625	6	10	0	0	TGTCCACCAGGCTGCGTCA	Ppp2r1b	(+3956)	Sik2	(+148193)	MU
chr1	54808031	54808032	0.619048	8	13	0	0	GAATCTCCAGGCGGCACTG	Pgap1	(-250347)	Ankrd44	(+118358)	MU
chr8	39022902	39022903	0.619048	8	13	0	0	cggccagaagtggatgctc	Tusc3	(+17044)	Msr1	(+619709)	MU
chr13	24560237	24560238	0.615385	5	8	0	0	acgtccccagatggcactg	Ripor2	(-78403)	Cmah	(+184162)	MU
chr2	77802923	77802924	0.615385	5	8	0	0	CGGCCTGGAGGTGGTCCTG	Zfp385b	(-83193)	Cwc22	(+143443)	MU
chr5	111931935	111931936	0.615385	0	8	0	5	TCTCCTGCAGGGGGCGATT	Cryba4	(+320588)	Mn1	(+514488)	MU
chr7	96597640	96597641	0.615385	5	8	0	0	CGAccccaagggagcagcc	Nars2	(-353856)	Tenm4	(+385978)	MU
chr2	181526833	181526834	0.611111	7	11	0	0	acaccagaagagggcgtca	Dnajc5	(+6343)	Uckl1	(+55180)	MU
chr2	16938160	16938161	0.608696	9	14	0	0	cagacacccggtggcaACT	Plxdc2	(+581857)	Nebl	(+792882)	MU
chr5	3394378	3394379	0.607143	10	17	0	1	CTGCCACCAGATGACACGG	Fam133b	(-149467)	Cdk6	(+50478)	MU
chr1	132712372	132712373	0.6	2	3	0	0	CGTCCACAAAGGGACACTA	Cntn2	(-169442)	Nfasc	(+29376)	MU
chr1	192927978	192927979	0.6	2	3	0	0	cggccatcagggagtggca	Sertad4	(-72231)	Syt14	(+107730)	MU
chr10	116307743	116307744	0.6	2	3	0	0	TGTGCAGGAGATGGAACGA	Ptprb	(+6364)	Kcnmb4	(+166142)	MU
chr10	80996940	80996941	0.6	0	3	0	2	cacccagaaggggtcgtcc	Gng7	(+4430)	Gadd45b	(+66862)	MU
chr11	59331220	59331221	0.6	3	6	0	1	CAGGCCGCAGGTGTCACCG	Wnt9a	(+24282)	Prss38	(+44445)	MU
chr13	107288072	107288073	0.6	1	3	0	1	GGGACAGCAGGAGGCGAGT	Smim15	(-756422)	Kif2a	(-265953)	MU
chr13	107869067	107869068	0.6	2	3	0	0	CTGCCATCCGATGGCACTA	Kif2a	(-846954)	Smim15	(-175421)	MU
chr13	20286727	20286728	0.6	2	3	0	0	TTCCCAGGAGATGGCGAAT	Aoah	(-507391)	Elmo1	(+196103)	MU
chr18	61660540	61660541	0.6	4	6	0	0	AGGCCTCACGGGGTCACCG	Il17b	(-27403)	Csnk1a1	(+105258)	MU
chr18	79465125	79465126	0.6	4	6	0	0	AGCCCACGAGGGGGCATGC	Pard6g	(-581767)	Setbp1	(-355737)	MU
chr2	167201927	167201928	0.6	4	6	0	0	CAGCCGCGAGGAGGCAACT	Kcnb1	(-13114)	Ptgis	(+38672)	MU
chr2	17555970	17555971	0.6	2	3	0	0	ggacccgaagggggtaggg	Nebl	(+175069)			MU
chr2	178166922	178166923	0.6	6	9	0	0	TGTCCAGCCGGGGGCAGGG	Zfp931	(-88498)	Phactr3	(-8426)	MU
chr2	181240947	181240948	0.6	4	6	0	0	TGGCCCGTTGGTGGCGGAT	Helz2	(+1076)	Fndc11	(+20938)	MU
chr2	27100820	27100821	0.6	2	3	0	0	GGAGCAGCAGAGGGTGCCG	Adamtsl2	(+21433)	Fam163b	(+41679)	MU
chr3	133446317	133446318	0.6	6	9	0	0	cgagctccggggggcactg	Tet2	(+98042)	Ppa2	(+136216)	MU
chr3	153969664	153969665	0.6	2	3	0	0	tagtcagcagagagcggca	Slc44a5	(-3777)			MU
chr3	24642825	24642826	0.6	2	3	0	0	gaaacagtaggaggcggga	Naaladl2	(+140802)			MU
chr3	32587629	32587630	0.6	2	3	0	0	CGGCTAACAGGAGGCGCCC	Gnb4	(+28961)	Mfn1	(+58159)	MU
chr3	68048705	68048706	0.6	4	6	0	0	CAGCCAGCGGAGAGAGCTG	Schip1	(-16095)	Gm21949	(+156475)	MU
chr3	69002971	69002972	0.6	4	6	0	0	aggccagaagagggcaccg	Smc4	(-1775)	Ift80	(+1580)	MU
chr3	79821326	79821327	0.6	6	9	0	0	CCAGCAGCAGGTGGCGATG	Rxfp1	(-83527)	Tmem144	(+21358)	MU
chr4	126301636	126301637	0.6	0	3	0	2	cagccagtcgtgggcagag	Col8a2	(+14844)	Adprhl2	(+20066)	MU
chr5	148236823	148236824	0.6	2	3	0	0	TGGGCTCTAGAGGGCGCTC	Slc7a1	(+163086)	Mtus2	(+279498)	MU
chr6	135532264	135532265	0.6	2	3	0	0	TGTGCGCCAGGGGGCACTG	Emp1	(+169724)	Grin2b	(+640856)	MU
chr6	72246891	72246892	0.6	14	21	0	0	cttcctgtaggagacgata	Atoh8	(-11309)	Usp39	(+98298)	MU
chr8	41351096	41351097	0.6	4	6	0	0	TGGCCAGCAGGAGGCCGAA	Asah1	(+23683)	Pcm1	(+111317)	MU
chr9	54661744	54661745	0.6	2	3	0	0	GGGGCAGCGGGGGGCGGGC	Acsbg1	(+131)			MU
chr9	59949041	59949042	0.6	2	3	0	0	GCACCTGCAGAGGACACGA	Nr2e3	(+1083)	Myo9a	(+198138)	MU
chrX	42556289	42556290	0.6	2	3	0	0	CCACCTGCGGATGGCATCC	Sh2d1a	(+53794)	Tenm1	(+611547)	MU
chr1	132665535	132665536	0.583333	5	7	0	0	CCGTCGGCAGAGGGCAAGA	Cntn2	(-122601)	Nfasc	(+76217)	MU
chr11	67702448	67702449	0.583333	1	7	0	4	TTGTCACCTGGTGTCACGA	Rcvrn	(+7115)	Glp2r	(+68712)	MU
chr11	76440488	76440489	0.583333	15	21	0	0	AGGCCAACGGGGGATACTG	Timm22	(+33347)	Abr	(+68929)	MU
chr12	7143662	7143663	0.583333	5	7	0	0	cgaccaccagaggtcctag	Apob	(-833977)			MU
chr12	88637130	88637131	0.583333	1	7	0	4	TAGCCAGAAGAAGTCGACC	Nrxn3	(-157379)	Adck1	(+276477)	MU
chr16	49835691	49835692	0.583333	5	7	0	0	AGGCCAGCTGACGGTGCTG	Cd47	(-19929)	Ift57	(+136456)	MU
chr6	122548259	122548260	0.583333	5	7	0	0	aggccagaagacggctctc	Aicda	(-5544)	Mfap5	(+34674)	MU
chr8	22987843	22987844	0.583333	5	7	0	0	GGTTCTGCAGGGGTCGGGG	Nkx6-3	(-165431)	Ank1	(+12956)	MU
chrX	158659823	158659824	0.583333	5	7	0	0	tgtccaatggatggcggtg	Cnksr2	(-616524)	Rps6ka3	(-596040)	MU
chr2	35910963	35910964	0.575758	14	19	0	0	CAGACAGCAGGTGGAACGG	Ttll11	(+68668)	Dab2ip	(+288919)	MU
chr1	89118383	89118384	0.571429	6	8	0	0	GTTCCAGCCGGTGGCAGAG	Agap1	(-336422)	Sh3bp4	(+47969)	MU
chr10	115918774	115918775	0.571429	3	4	0	0	GCTACGGCGGGGGGCGGTG	Ptprr	(-99434)	Tspan8	(+101496)	MU
chr11	117132649	117132650	0.571429	3	4	0	0	tcttcagtcgagggcacag	45178	(-67011)	Sec14l1	(+17478)	MU
chr11	89418707	89418708	0.571429	3	4	0	0	catcctaCAGAGAGCGGCG	Ankfn1	(+246)			MU
chr11	89418710	89418711	0.571429	3	4	0	0	catcctaCAGAGAGCGGCG	Ankfn1	(+246)			MU
chr13	43578900	43578901	0.571429	9	12	0	0	aggtcagaggagggagccg	Rnf182	(-36818)	Mcur1	(-18731)	MU
chr16	22463286	22463287	0.571429	3	4	0	0	cgatcccaagatggaggca	Etv5	(-23576)	Dgkg	(+193878)	MU
chr16	93215074	93215075	0.571429	3	4	0	0	CGGCCACCGTGGGGCTGTA	Runx1	(-388934)	Setd4	(+388732)	MU
chr16	93215081	93215082	0.571429	3	4	0	0	CGGCCACCGTGGGGCTGTA	Runx1	(-388934)	Setd4	(+388732)	MU
chr18	42244778	42244779	0.571429	12	16	0	0	CGGCCAGTGGTGGGAAATA	Plac8l1	(-48078)	Lars	(+17335)	MU
chr19	18714844	18714845	0.571429	0	4	0	3	CAGCCAGCAGAAGACCGTG	Trpm6	(-35145)	D030056L22Rik	(+1602)	MU
chr3	97487094	97487095	0.571429	9	12	0	0	cgagctccggggggtactg	Olfr1402	(-65083)	Chd1l	(+123100)	MU
chr4	127002673	127002674	0.571429	3	4	0	0	cggccagatggtgtcgact	Zmym4	(-34533)	Sfpq	(-18656)	MU
chr4	152385127	152385128	0.571429	6	8	0	0	GGCCCAGCCGAGGGTGGGA	Chd5	(+46477)	Kcnab2	(+92743)	MU
chr4	22691104	22691105	0.571429	1	4	0	2	cggccaggaggaggtccaa	Pou3f2	(-202747)			MU
chr5	151018580	151018581	0.571429	3	4	0	0	ctgcctgcaggcggtgcag	Kl	(+65971)	Stard13	(+171616)	MU
chr5	25053445	25053446	0.571429	12	16	0	0	AAAGCACAAGATGGAAGCG	Rheb	(-210813)	Prkag2	(+47205)	MU
chr5	8357597	8357598	0.571429	3	4	0	0	CACCCTCCAGAGGACTGCG	Adam22	(+10393)	Sri	(+301062)	MU
chr6	121852902	121852903	0.571429	1	4	0	2	tgacccccgggtggagcag	Mug2	(-153857)	Mug1	(+14363)	MU
chr6	83001028	83001029	0.571429	3	4	0	0	cgaacagcagtgggcgtgg	Dok1	(+32448)	M1ap	(+54121)	MU
chr9	121454341	121454342	0.571429	12	16	0	0	TGACCTGGAGACGGCACTT	Cck	(+40501)	Trak1	(+87323)	MU
chr9	121983719	121983720	0.571429	0	4	0	3	TCGCCACCAGGGGGCCTCA	Pomgnt2	(+12282)	Fam198a	(+32739)	MU
chr11	9889952	9889953	0.565217	10	13	0	0	ggtccaccaggcgtccctg	Abca13	(+698008)			MU
chr4	124360686	124360687	0.565217	10	13	0	0	AAGCCACCagaggcagcgc	3100002H09Rik	(+250124)	Rragc	(+443233)	MU
chr11	102396881	102396882	0.5625	7	9	0	0	AGGGCTGCAGAGGGCGGTG	Rundc3a	(+3473)	Slc25a39	(+10668)	MU
chr4	47292368	47292369	0.5625	7	9	0	0	CGACCTGTAGGTATCAGTG	Tgfbr1	(-60845)	Col15a1	(+84216)	MU
chr9	32928917	32928918	0.5625	7	9	0	0	GTCACAGCAGGTGGCGCCG	Ets1	(+232890)			MU
chr9	32928920	32928921	0.5625	7	9	0	0	GTCACAGCAGGTGGCGCCG	Ets1	(+232890)			MU
chr1	132485494	132485495	0.555556	4	5	0	0	ccgcagctagaaggcagta	Tmem81	(-21387)	Rbbp5	(+8135)	MU
chr1	195000843	195000844	0.555556	4	5	0	0	GAGACACGAGGGGACAGTG	Cd34	(+62027)	Cd46	(+91403)	MU
chr1	82369338	82369339	0.555556	8	10	0	0	TGAGCTCAAGGAGGCAACG	Rhbdd1	(+30281)	Col4a4	(+217519)	MU
chr10	88963903	88963904	0.555556	4	5	0	0	ccgtcacaagatggcgctg	Slc5a8	(+77919)	Ano4	(+293679)	MU
chr10	88963916	88963917	0.555556	4	5	0	0	ccgtcacaagatggcgctg	Slc5a8	(+77919)	Ano4	(+293679)	MU
chr11	65158764	65158765	0.555556	0	5	0	4	CAAGCAGCAAATGGCGGCA	1700086D15Rik	(+1131)	Elac2	(+179721)	MU
chr13	99152744	99152745	0.555556	0	5	0	4	GCACCAGTAGGTGTCCCCG	1700024P04Rik	(-168171)	Zfp366	(-32087)	MU
chr14	53807143	53807144	0.555556	1	5	0	3	GAGGCTGCAGGGGGAGCCG	Dad1	(+446779)			MU
chr15	100693866	100693867	0.555556	4	5	0	0	GCACagccaggtggcgcaa	Cela1	(-5941)	Galnt6	(+35515)	MU
chr15	85912237	85912238	0.555556	4	5	0	0	GGGCCACCCGAAGTCACAA	Trmu	(+32918)	Celsr1	(+121539)	MU
chr16	26164820	26164821	0.555556	3	5	0	1	cgagctcccgggggcactg	P3h2	(-59037)	Cldn1	(+207020)	MU
chr16	31158422	31158423	0.555556	4	5	0	0	TGGACAGCAGATGCCGTGG	Xxylt1	(-76985)	Acap2	(+42821)	MU
chr4	56307106	56307107	0.555556	4	5	0	0	TTACCGGAGGATGGCAGTG	Klf4	(-774645)	Actl7b	(+434332)	MU
chr4	80835155	80835156	0.555556	4	5	0	0	TTTCCACGAGAGTGTGCCA	Tyrp1	(+928)			MU
chr6	39771175	39771176	0.555556	4	5	0	0	tagccgggaggggctggta	Braf	(-45717)	Mrps33	(+39808)	MU
chr7	35204852	35204853	0.555556	12	15	0	0	GAGCCAGTCGAGGGAACAC	Lrp3	(+10645)	Slc7a10	(+18468)	MU
chr8	18685426	18685427	0.555556	8	10	0	0	TACCCACCCGAGGGCACTG	Angpt2	(+56135)	Mcph1	(+90296)	MU
chr8	25074394	25074395	0.555556	4	5	0	0	TGGCCTGGAGATGCCGGGC	Htra4	(-35427)	Plekha2	(+27987)	MU
chrX	39129991	39129992	0.555556	0	15	0	12	cgagctctggggggtactg	Cypt15	(-216267)	6030498E09Rik	(+357329)	MU
chr4	128902367	128902368	0.55	9	11	0	0	CGGTCACAAGGGGGAGAAG	Trim62	(+18788)	Azin2	(+60063)	MU
chr6	87878495	87878496	0.55	9	11	0	0	aggccaagagagggcatcg	Cnbp	(-27381)	Copg1	(-9327)	MU
chr1	166404095	166404096	0.545455	5	6	0	0	GAAACACGAGAAGGCGCCT	Pogk	(+5738)	Tada1	(+24993)	MU
chr1	180572365	180572366	0.545455	2	6	0	3	AGGGCAGCAGTGGGCGGGG	Lin9	(-68790)	Parp1	(+3431)	MU
chr1	91823109	91823110	0.545455	5	6	0	0	TTGTCACTAGACGGCTCCA	Twist2	(+21637)	Hdac4	(+357234)	MU
chr10	60672864	60672865	0.545455	5	6	0	0	ctgccaccagaaggcgtgg	Cdh23	(+23631)	Gm17455	(+273133)	MU
chr11	113738054	113738055	0.545455	5	6	0	0	AGGGCAGTAAGGGGCGGCC	Cpsf4l	(-28523)	Cdc42ep4	(+13269)	MU
chr12	112653939	112653940	0.545455	5	6	0	0	TGGCCGGGAGGGGACAGGC	Siva1	(+9265)	Akt1	(+20332)	MU
chr12	56544434	56544435	0.545455	14	18	0	1	tctcctccagagggcgcaa	Nkx2-1	(-7521)	Nkx2-9	(+68855)	MU
chr13	49274488	49274489	0.545455	5	6	0	0	CTACCGGCAGAGGGCTTTG	Susd3	(-26199)	Fgd3	(+34747)	MU
chr14	40948957	40948958	0.545455	5	6	0	0	CGGCCTCAGGAAGACACCA	Tspan14	(-14645)	Fam213a	(+64822)	MU
chr17	46570786	46570787	0.545455	5	6	0	0	CGAGCACCTGGGGACACAC	Srf	(-14633)	Ptk7	(+58709)	MU
chr18	9817233	9817234	0.545455	5	6	0	0	CTGCCTCTAGGtgttgcgc	Thoc1	(-140954)	Gm17430	(-90556)	MU
chr4	133067959	133067960	0.545455	5	6	0	0	AGGCCACTTGAGGTCGGGG	Wasf2	(-62551)	Ahdc1	(+56448)	MU
chr5	101369520	101369521	0.545455	5	6	0	0	TCTTCAGCAGGCGGCGCGA	Nkx6-1	(+295478)	Gpat3	(+523388)	MU
chr7	90703588	90703589	0.545455	5	6	0	0	CGAGCAGGAGGTGGAGGAA	Dlg2	(-387109)	Tmem126b	(-227596)	MU
chrX	103526280	103526281	0.545455	5	6	0	0	TGACCGGGAGGGGGTACTG	Zcchc13	(-104301)	Tsx	(+111818)	MU
chr1	24276517	24276518	0.538462	6	7	0	0	GCAGCAGGAGATGGCGGCG	Col9a1	(+98899)	Col19a1	(+310963)	MU
chr10	128298623	128298624	0.538462	12	14	0	0	TTTTCACCAGGCGGCCCTG	Pan2	(-4714)	Il23a	(-537)	MU
chr18	42244741	42244742	0.538462	6	7	0	0	TTACCCGCAGGTGACGGCG	Plac8l1	(-48027)	Lars	(+17386)	MU
chr19	8517908	8517909	0.538462	3	7	0	3	ttacctgtagggggcgtgt	Slc22a30	(-112792)	Slc22a8	(-73351)	MU
chr2	59259576	59259577	0.538462	6	7	0	0	GAGACACAGGAGGGCACGG	Dapl1	(-225084)	Pkp4	(+98719)	MU
chr3	143995045	143995046	0.538462	6	7	0	0	ctgccgccagaggccacgt	Lmo4	(+210170)			MU
chr4	96697917	96697918	0.538462	6	7	0	0	AGGGCAGCAGAAGGCGCAG	Cyp2j5	(-33758)	Gm12695	(+87274)	MU
chr5	96074001	96074002	0.538462	6	7	0	0	CTGACAGTGGGTGACGGGA	Cnot6l	(+87759)	Cxcl13	(+117045)	MU
chr1	156232618	156232619	0.533333	7	8	0	0	tgtgctgcagagggcggag	Fam163a	(-27587)	Tdrd5	(+71051)	MU
chr1	191663365	191663366	0.533333	7	8	0	0	TGGCCTCCAAAGGGCACCG	Lpgat1	(-55032)	Ints7	(+87721)	MU
chr10	128213313	128213314	0.533333	0	8	0	7	CCGCCTGCGGGCGGCAGAG	Spryd4	(-1504)			MU
chr10	128213313	128213314	0.533333	0	8	0	7	CGGGCGGCAGAGGAAACCA	Spryd4	(-1511)			MU
chr10	70529635	70529636	0.533333	7	8	0	0	cggccttcagaggaagcca	Phyhipl	(+69647)	Fam13c	(+88718)	MU
chr13	52067156	52067157	0.533333	7	8	0	0	GTGCCAACAGAGGCCGCTA	Gadd45g	(+220473)	Diras2	(+464128)	MU
chr14	25340397	25340398	0.533333	7	8	0	0	AGGTCCCCAGGTGGCGTCA	Zmiz1	(-118832)	Rps24	(+849674)	MU
chr16	22790882	22790883	0.533333	7	8	0	0	TCGGCCCAAGAGGGCAGCC	Dgkg	(-133717)	Crygs	(+20520)	MU
chr18	35387301	35387302	0.533333	7	8	0	0	ccaactgtagatggcgact	Lrrtm2	(-172272)	Sil1	(+111629)	MU
chr18	37855781	37855782	0.533333	7	8	0	0	CGACCAGCAGTGTGAGCTC	Pcdhgc5	(+36277)	Diaph1	(+79591)	MU
chr8	70763519	70763520	0.533333	0	8	0	7	cggccacaagagggcggta	Mpv17l2	(-2582)			MU
chr9	83797848	83797849	0.533333	7	8	0	0	TGAACAGCAGGCGATGCCG	Elovl4	(+8406)	Sh3bgrl2	(+249518)	MU
chr8	124421893	124421894	0.529412	8	9	0	0	AGAACACCCGGAGGCAGTG	Pgbd5	(+12042)	Galnt2	(+190503)	MU
chr16	10943504	10943505	0.526316	9	10	0	0	CGGGCTCTAGAGGAAACTA	Litaf	(+49608)	Rmi2	(+108454)	MU
chr6	72324174	72324175	0.526316	9	10	0	0	CGAACCCAAGAGGGAAGCA	Atoh8	(-88606)	Usp39	(+21001)	MU
chr4	3381608	3381609	0.52	6	13	0	6	GCCTCAGCAGGTGTCAGCG	Vmn1r3	(-196295)	Tmem68	(+193253)	MU
chr18	75655611	75655612	0.519231	25	27	0	0	CCACCAGTCGAAGGCAGCC	Ctif	(+42084)	Smad7	(+288083)	MU
chr1	139477847	139477848	0.5	3	3	0	0	ACGTCAGAAGGGGAAGCTA	F13b	(-23847)	Aspm	(+23080)	MU
chr1	155644983	155644984	0.5	5	5	0	0	CACACAGGAGGTGACGGCA	Acbd6	(+86856)	Lhx4	(+97049)	MU
chr1	22960711	22960712	0.5	2	3	0	1	gtctcaggagatggcgctg	Rims1	(-154982)	4933415F23Rik	(+141547)	MU
chr1	61377260	61377261	0.5	0	4	0	4	GACCCGCTAGGGGGCAGTG	Pard3b	(-261559)	Icos	(+399338)	MU
chr1	92642329	92642330	0.5	0	4	0	4	CGgccaaaaggaggaagca	Cops9	(-353)			MU
chr10	122542748	122542749	0.5	7	7	0	0	ccagcaccagggggccgtg	Ppm1h	(-136040)	Avpr1a	(+94243)	MU
chr10	21466032	21466033	0.5	9	9	0	0	CGTTCACCAGAGGGAAAAG	1700020N01Rik	(-127104)	Aldh8a1	(+88750)	MU
chr10	75916850	75916851	0.5	7	7	0	0	TCGCCGCCAGAGTGAGGGG	Smarcb1	(+4762)	Derl3	(+23442)	MU
chr10	86197512	86197513	0.5	12	12	0	0	TTTCCACCAGGTTGTGacg	Timp3	(-102868)	Fbxo7	(+175532)	MU
chr10	95600758	95600759	0.5	3	3	0	0	TCCCCTCAGGGTGGCGGTC	Nudt4	(-36607)	Anapc15-ps	(+72698)	MU
chr11	120729250	120729251	0.5	1	3	0	2	AGAGCACCAGGAGGCACCG	Dcxr	(-1961)			MU
chr11	54263364	54263365	0.5	7	7	0	0	AGGACCCTAGAGGGAGGCG	Csf2	(-13689)	Il3	(+3921)	MU
chr11	65056052	65056053	0.5	3	3	0	0	AAGCCAGCGGAGAGCACGA	Elac2	(+77007)	1700086D15Rik	(+103845)	MU
chr11	69302946	69302947	0.5	2	10	0	8	CGTCCACCAGGTTGAGCCC	Gucy2e	(-65933)	Cntrob	(+20820)	MU
chr11	85834735	85834736	0.5	12	12	0	0	CTCCCGCTGGATGGTGGCA	Tbx2	(+2189)	Gm11444	(+15593)	MU
chr11	94866355	94866356	0.5	0	4	0	4	TCGCCACTGGAGGGCGCTG	Tmem92	(-83850)	Col1a1	(-69874)	MU
chr12	112946608	112946609	0.5	0	4	0	4	GAGGCAGAAGATGGCGGGT	Nudt14	(-4479)			MU
chr12	57188412	57188413	0.5	1	3	0	2	tcgacagaggaggacacca	Prps1l3	(-41992)	Slc25a21	(-27777)	MU
chr13	101729011	101729012	0.5	14	14	0	0	CCGCCACTGGATGGCAGTG	Slc30a5	(-895592)	Pik3r1	(+39198)	MU
chr14	12546883	12546884	0.5	4	5	0	1	AAGCCTGTGGGGGACGATA	Fezf2	(-201034)	Cadps	(+276167)	MU
chr14	54268303	54268304	0.5	4	4	0	0	CGCCCACCAGAAGCAGCTC	Abhd4	(+9080)	Olfr49	(+16627)	MU
chr14	61598756	61598757	0.5	4	4	0	0	TGGGCGGAAGGGGGCAAGA	Trim13	(+514)			MU
chr14	78296982	78296983	0.5	3	3	0	0	tgcccaccaggggccgagt	Fam216b	(-207970)	Tnfsf11	(+11066)	MU
chr15	38123849	38123850	0.5	4	4	0	0	CCGCAACCAGGGGTCTCCG	Odf1	(-95362)	Ubr5	(-44988)	MU
chr15	50540784	50540785	0.5	6	6	0	0	TTACCAGCAGACGTAGCTA	Trps1	(+348267)			MU
chr16	10099563	10099564	0.5	5	5	0	0	taacctGCCGGTGGCGACT	Grin2a	(-104635)	Rpl39l	(-70670)	MU
chr16	28912460	28912461	0.5	3	3	0	0	tccccagcgggtggcactg	Fgf12	(-467235)	Mb21d2	(+17236)	MU
chr17	86655159	86655160	0.5	9	9	0	0	CTTCCACGGGAGGGCGGGT	Gm10309	(-149930)	Epas1	(-98745)	MU
chr18	32176555	32176556	0.5	3	3	0	0	GGGCCACGTGGTGGAGCTG	Ercc3	(-63742)	Map3k2	(+13469)	MU
chr18	53685951	53685952	0.5	3	3	0	0	CAGCCGCCAGGTAACGCAG	Cep120	(+58591)	Prdm6	(+221410)	MU
chr18	60960044	60960045	0.5	9	9	0	0	TCTCCGGTAGGTGGTGGGG	Camk2a	(+34431)	Slc6a7	(+54150)	MU
chr18	67052402	67052403	0.5	4	4	0	0	caaacactaggcggagcca	Mc4r	(-191928)	Gnal	(-35936)	MU
chr18	80300899	80300900	0.5	6	6	0	0	GGACCAGCAGAGGACCCGA	Pqlc1	(+44585)	Kcng2	(+63362)	MU
chr18	80649332	80649333	0.5	5	5	0	0	ACGTCACCAGGGGACAGCA	Ctdp1	(-179645)	Nfatc1	(+63731)	MU
chr19	41274317	41274318	0.5	3	3	0	0	CGACCTCTGGGTGGAACCG	Tm9sf3	(-10305)	Pik3ap1	(+110761)	MU
chr19	42890303	42890304	0.5	3	3	0	0	TGTGCACTAGGAGTCGGAG	Hps1	(-110322)	Hpse2	(+498013)	MU
chr19	44994944	44994945	0.5	12	12	0	0	GTGACAGCAGGTGACGGCG	Sema4g	(+5838)	Mrpl43	(+11503)	MU
chr2	113118054	113118055	0.5	9	9	0	0	TGGACAATGGAGGACGGCA	Tmco5b	(-167683)	Ryr3	(-87718)	MU
chr2	130936497	130936498	0.5	3	3	0	0	CGGCCTGGAGctggagctg	Atrn	(+30011)	Gfra4	(+106176)	MU
chr2	155911345	155911346	0.5	3	3	0	0	acaccagaagggggcatcg	Fam83c	(-76483)	Uqcc1	(+18973)	MU
chr2	160943013	160943014	0.5	9	9	0	0	tgacctctcgatggtggga	Emilin3	(-30686)	Chd6	(+166008)	MU
chr2	27557154	27557155	0.5	4	4	0	0	cctcctcgaggtggcagtt	Rxra	(-120044)	Wdr5	(+42000)	MU
chr2	32531878	32531879	0.5	0	5	0	5	acaccagaagagggcgtta	Fam102a	(-3486)			MU
chr2	91240769	91240770	0.5	5	6	0	1	cgacctcgaggggaaagag	Ddb2	(-3790)			MU
chr3	152147515	152147516	0.5	5	5	0	0	CCGCCTGCAGGAGCCGGGA	Ptgfr	(-309880)	Gipc2	(+18720)	MU
chr3	82201549	82201550	0.5	4	4	0	0	gtgccatgagagggcgccc	Map9	(-156528)	Gucy1a3	(-56471)	MU
chr4	101760069	101760070	0.5	3	3	0	0	GTGTCACCAGATAGCACCG	Lepr	(+42657)	B020004J07Rik	(+83962)	MU
chr4	118247093	118247094	0.5	11	11	0	0	ATGCCACGAGGTGGGAGAA	Kdm4a	(-67053)	Ptprf	(+44309)	MU
chr4	130695244	130695245	0.5	9	9	0	0	tttactcttgggggcgcgg	Sdc3	(-97298)	Pum1	(+31918)	MU
chr4	135262612	135262613	0.5	6	6	0	0	aagccagaaggtagcatcg	Clic4	(+10210)	Runx3	(+141952)	MU
chr4	41657703	41657704	0.5	4	4	0	0	TGGGCACCGGGGGGAGGGG	Enho	(-17381)	Cntfr	(+37737)	MU
chr4	46684351	46684352	0.5	7	7	0	0	GTTCCAGCAGTGGGCGGAT	Tbc1d2	(-34137)	Gabbr2	(+307527)	MU
chr5	100928201	100928202	0.5	7	7	0	0	ctgtctgcaggaggcaccg	Gpat3	(+82063)	Nkx6-1	(+736803)	MU
chr5	106276153	106276154	0.5	3	3	0	0	TTGCCTCTGGGGGACACGG	Barhl2	(+182020)	Zfp326	(+399578)	MU
chr5	125006039	125006040	0.5	5	5	0	0	TAAACACCAGGTGCCCCCG	Rflna	(+2810)	Ncor2	(+173022)	MU
chr5	139145286	139145287	0.5	9	9	0	0	tgtcctccaggaggcgctg	Dnaaf5	(-4942)			MU
chr5	142794734	142794735	0.5	5	5	0	0	CGGCCGGTAGAAGGCTCCG	Tnrc18	(+22919)	Slc29a4	(+92642)	MU
chr5	30640564	30640565	0.5	4	4	0	0	CAGCCAGCAGAGGCCGTAA	Slc35f6	(-7374)	Kcnk3	(+52389)	MU
chr6	126193194	126193195	0.5	9	9	0	0	TAGCCGGCAGAGGGAGTGG	Ntf3	(-26484)	Kcna5	(+342213)	MU
chr6	30732787	30732788	0.5	4	4	0	0	TTTGCAACAGGTGGCGCTG	Cep41	(-39033)	Mest	(-5271)	MU
chr6	95489358	95489359	0.5	6	6	0	0	ACGCCAGCAGATGTGGCAA	Gm10234	(+167254)	Suclg2	(+229434)	MU
chr7	127121921	127121922	0.5	0	3	0	3	CGGGCAGTAGGGGACATAG	Qprt	(+296)			MU
chr7	137303180	137303181	0.5	0	3	0	3	CTGCCAGCAAAGGTCGGCT	Ebf3	(+10811)	Mgmt	(+408561)	MU
chr7	29532817	29532818	0.5	6	6	0	0	gggactgcaggaggcggag	Sipa1l3	(-27352)	Catsperg2	(+194203)	MU
chr8	106886232	106886233	0.5	20	20	0	0	CGTCCTCGAGGTGGCAATG	Chtf8	(+7352)	Has3	(+15999)	MU
chr8	108824147	108824148	0.5	6	6	0	0	AGCCCAGAAGGAGGAGTCG	Pmfbp1	(-669888)	Zfhx3	(+881495)	MU
chr8	125719622	125719623	0.5	9	19	0	10	tagcctccaggggccacgg	Ntpcr	(-14588)	Map10	(+49797)	MU
chr8	69774900	69774901	0.5	0	5	0	5	GAGCCACAATATGGCGGCC	Gm20422	(-9)	Zfp866	(+16)	MU
chr8	80874237	80874238	0.5	17	17	0	0	AAGCCGCCAGAGGACAGAC	Smarca5	(-134745)	Gab1	(+6277)	MU
chr8	8331414	8331415	0.5	5	5	0	0	caaacgccagagggctgag	Efnb2	(+329823)			MU
chr9	101415851	101415852	0.5	3	3	0	0	ttggcagtgggtggcgact	9630041A04Rik	(-522635)	Ppp2r3a	(-164051)	MU
chr9	117212205	117212206	0.5	4	4	0	0	TTTCCACTGGAGGGTGGCG	Rbms3	(+417716)			MU
chr9	25342457	25342458	0.5	11	11	0	0	cgagctccagggggtactg	Eepd1	(-139081)	45176	(+90015)	MU
chrX	128043042	128043043	0.5	3	3	0	0	ttgacagcagatgctggcg	Cldn34c4	(-306480)			MU
chr1	150163664	150163665	1	0	4	3	0	CAGTCGCCAGAGGGTGGTT	Pdc	(-155757)	Ptgs2	(+63629)	MU/UM
chr1	159903752	159903753	1	0	3	2	0	TGGACGCCAGAAGTCAGTG	4930523C07Rik	(-171414)	Tnr	(+379979)	MU/UM
chr1	194281041	194281042	1	0	8	7	0	TAGCCACAGGAGGACCGCA	Camk1g	(-910750)	Plxna2	(-338777)	MU/UM
chr1	91817573	91817574	1	0	2	7	0	CGAGCTCTGGGGGGTACTG	Twist2	(+16095)	Hdac4	(+362776)	MU/UM
chr10	61817605	61817606	1	0	2	6	0	CGCCCAGGAGGGAGCGACT	H2afy2	(-33450)	Col13a1	(+161511)	MU/UM
chr11	70412893	70412894	1	0	4	4	0	AAAGCGGCAGGTGGCAGAA	Pelp1	(-2861)			MU/UM
chr12	110593315	110593316	1	0	3	19	0	TGACCAATGGAGGGCCGCC	Dync1h1	(-8130)	Ppp2r5c	(+107463)	MU/UM
chr12	117109109	117109110	1	0	4	8	0	CGCCCACTTGGAGGCACCT	Rapgef5	(-407378)	Ptprn2	(+623268)	MU/UM
chr12	67960667	67960668	1	0	2	6	0	CAGCCATCCGGGGACGGCC	Mdga2	(-739625)			MU/UM
chr14	79458820	79458821	1	0	1	4	0	ACACCAGAAGAGGGCGTCA	Elf1	(-22368)	Kbtbd6	(+6991)	MU/UM
chr15	85007608	85007609	1	0	3	10	0	TAACCCCGAGGAGGCAATC	5031439G07Rik	(-19635)	Upk3a	(-9535)	MU/UM
chr16	21968117	21968118	1	0	2	12	0	TGACCACCAGATGTCCGTC	Tmem41a	(-20572)	Liph	(+27418)	MU/UM
chr19	57716923	57716924	1	0	10	2	0	TGGTCGCCAGAGGACAGAG	Atrnl1	(+105885)	Gfra1	(+738479)	MU/UM
chr2	164387131	164387132	1	0	2	7	0	TGGCCACAGGATGGCGCCG	Slpi	(-30633)	Rbpjl	(-16054)	MU/UM
chr3	95336299	95336300	1	0	10	15	0	ACACCAGAAGAGGGCGTCA	Setdb1	(+20895)	Cers2	(+21221)	MU/UM
chr4	141916398	141916399	1	0	2	4	0	GGTCCTCAGGGAGGCGCTC	Efhd2	(-41484)	Fhad1	(+98663)	MU/UM
chr4	43943271	43943272	1	0	2	4	0	ACAACAGCAGATGACGGGA	Glipr2	(-14124)	Reck	(+67747)	MU/UM
chr5	118525852	118525853	1	0	1	6	0	GAGTCTGCAGAGGGCACGT	Med13l	(-34879)	2410131K14Rik	(+280633)	MU/UM
chr5	119266743	119266744	1	0	1	11	0	AGGCCAGAAGAGGGCGTCG	Tbx3	(-404266)	Med13l	(+706013)	MU/UM
chr8	41683622	41683623	1	0	2	8	0	GACCAACCAGAGGGCACGA	Frg1	(-266556)			MU/UM
chr8	50305326	50305327	1	0	5	8	0	CGTCCAACAGATGACTGTG	NONE				MU/UM
chr9	115629863	115629864	1	0	2	4	0	CCAACACTAGAGGACGAAA	Stt3b	(-319448)	Gadl1	(-279586)	MU/UM
chr9	61826786	61826787	1	0	3	3	0	GTGCCACGAGCTGGAACCA	Rplp1	(+87758)	Tle3	(+453399)	MU/UM
chr9	86792004	86792005	1	0	6	4	0	CCGCCACGAGGGGCCTCTC	Prss35	(+48353)	Snap91	(+88437)	MU/UM
chr16	89941401	89941402	0.933333	1	10	4	0	AGCCCACAAGAGAGCGACA	Krtap11-1	(-370224)	Tiam1	(+33292)	MU/UM
chr12	87503106	87503107	0.913043	2	14	7	0	CGATCTCCGGGGGGCACTG	Snw1	(-30824)	Gm8300	(-11218)	MU/UM
chr8	45621845	45621846	0.909091	1	3	7	0	TCTCCCGTGGGGGGAACCA	Pdlim3	(-263619)	Sorbs2	(+113924)	MU/UM
chr16	36865838	36865839	0.9	1	3	6	0	TGTGCGACAGAGGGCAGAG	Golgb1	(-20300)	Iqcb1	(+37426)	MU/UM
chr2	29418473	29418474	0.9	1	4	5	0	CAACCAGCAGAGAACGGCT	Rapgef1	(-201241)	Med27	(+71660)	MU/UM
chr3	123291446	123291447	0.9	1	1	8	0	TAACCGAGAGGGGGAGGGG	Sec24d	(+23987)	Mettl14	(+94666)	MU/UM
chr5	119402930	119402931	0.9	1	6	3	0	AAATCACGAGGGGGAGGGG	Tbx3	(-268090)	Med13l	(+842189)	MU/UM
chrX	95535349	95535350	0.894737	2	1	16	0	CGAGCTCTGGGGGGAACTG	Asb12	(-57212)	Gm45800	(-22763)	MU/UM
chr10	41101718	41101719	0.888889	2	8	8	0	AGGCCAGAAGAGGGCGTTA	Gpr6	(-29439)	Fig4	(+201536)	MU/UM
chr18	77242231	77242232	0.888889	1	2	6	0	ACACCACGAGGAGGAAGGG	Gm7276	(-55972)	Loxhd1	(-39729)	MU/UM
chr4	87521314	87521315	0.888889	2	13	3	0	TGACCTGTAGGAAGCACCG	Slc24a2	(-293360)	Mllt3	(+512041)	MU/UM
chr5	115853249	115853250	0.875	1	4	3	0	AATCCCCAAGGGGGCGAGA	Cit	(+7611)	Prkab1	(+171207)	MU/UM
chr7	142433844	142433845	0.875	0	1	6	1	CGGCCCCCAGACGGCGGCT	Syt8	(-1127)			MU/UM
chr6	43236510	43236511	0.866667	2	2	11	0	TGCCCTCCGGAGGGCACCC	Arhgef5	(-29073)	Olfr47	(+4980)	MU/UM
chr11	98045790	98045791	0.857143	0	4	2	1	AGGCCAGAAGAGGGCGCTG	Stac2	(+7666)	Rpl19	(+18872)	MU/UM
chr11	98185395	98185396	0.851852	4	14	9	0	ATGACAGCCGGTGGCGGGA	Fbxl20	(-35783)	Med1	(+7898)	MU/UM
chr1	75965412	75965413	0.842105	3	11	5	0	CAACCAGCAGACGGCATCA	Slc4a3	(+419149)			MU/UM
chr15	76244500	76244501	0.833333	2	5	5	0	AGAACAGCAGAGGTCGAGC	Grina	(-2301)	Parp10	(-1086)	MU/UM
chr3	107739244	107739245	0.833333	3	10	5	0	AATCCAGCTGAGGACGCTG	Ahcyl1	(-42690)	Csf1	(+21219)	MU/UM
chr3	120611043	120611044	0.833333	1	4	1	0	CGTCCAATGGATGGCTGCG	Ptbp2	(-827664)	Rwdd3	(+560642)	MU/UM
chr4	29182128	29182129	0.833333	2	1	9	0	CGAGCTCCGGGGGGTACTG	Epha7	(+368996)			MU/UM
chr7	130991842	130991843	0.833333	2	7	3	0	AGCCCAAGAGAGGGCGGGT	Dmbt1	(-40232)	Htra1	(+55645)	MU/UM
chr19	33171836	33171837	0.826087	4	9	10	0	CATCCGATAGGTGGCAGGA	Rnls	(+220433)	Pten	(+414335)	MU/UM
chr4	150162750	150162751	0.823529	1	11	3	2	GGCCCAGAAGAGGGCGCTA	Slc2a7	(+13784)	Car6	(+38576)	MU/UM
chr8	120572755	120572756	0.8125	3	10	3	0	TGAACGGCAGGTGGCGACG	Gins2	(+16553)	Gse1	(+84304)	MU/UM
chr10	96126574	96126575	0.8	0	1	3	1	CCGCCAGAGGAGTGCAGTG	Gm5426	(-10036)	Eea1	(+185817)	MU/UM
chr12	67926779	67926780	0.8	1	2	2	0	ACTACAGCAGGTGGTACCG	Mdga2	(-705746)			MU/UM
chr4	117250880	117250881	0.8	1	1	3	0	CAACCGCTAGGAGGTACAG	Tmem53	(-1166)	Gm1661	(+1041)	MU/UM
chr6	91762859	91762860	0.8	1	2	2	0	CGTCCAGAGAAGGGCACTG	Grip2	(+44605)	Slc6a6	(+78798)	MU/UM
chr8	71679371	71679372	0.8	2	5	3	0	AGACCACGAAGGGGTGGCC	Insl3	(-9845)	Jak3	(+3073)	MU/UM
chr15	91778706	91778707	0.785714	3	7	4	0	CAGTCACAGGGGGGCAACG	Smgc	(-59613)	Lrrk2	(+105540)	MU/UM
chr2	156187744	156187745	0.785714	3	3	8	0	TGTTCTACAGAGGGCGTTC	Phf20	(-8892)	Rbm39	(-7512)	MU/UM
chr15	58045724	58045725	0.777778	2	1	6	0	TTCCCAGCCGAGGTCACCT	9130401M01Rik	(-11409)	Zhx1	(+30765)	MU/UM
chr19	47241513	47241514	0.777778	2	1	6	0	GTGCCAGCAGAGGCAGGCG	Neurl1a	(+62702)	Sh3pxd2a	(+222889)	MU/UM
chr3	37291446	37291447	0.777778	6	12	9	0	AGGCCACGGAGGGGCGCTG	Il21	(-58879)	Cetn4	(+21002)	MU/UM
chr6	93646275	93646276	0.777778	2	2	5	0	CTGTCAGCAGAGGACGTCA	Adamts9	(-744840)	Magi1	(+637041)	MU/UM
chr1	167779952	167779953	0.769231	3	9	1	0	ATCCCAGCAGGGGGCGACA	Lmx1a	(+90401)	Pbx1	(+651939)	MU/UM
chr5	123619450	123619451	0.769231	3	9	1	0	AGGCCTCCAGGTGCCGCCT	Vps33a	(-46418)	Clip1	(+65162)	MU/UM
chr5	77589043	77589044	0.769231	3	6	4	0	CGAGCTCTGGGGGGTACTG	Igfbp7	(-180995)			MU/UM
chr5	114157155	114157156	0.756757	9	15	13	0	TGCCCACGAGGAGGCCATC	Acacb	(+10618)	Foxn4	(+116654)	MU/UM
chr3	106622745	106622746	0.75	3	2	7	0	TACTCACGAGAGGGCACAG	Lrif1	(-99193)	Cept1	(-74941)	MU/UM
chr8	91485133	91485134	0.75	4	11	1	0	GAACAAGAAGGTGGCGGTT	Fto	(+171614)	Irx3	(+316776)	MU/UM
chr8	93485571	93485572	0.75	4	7	5	0	TGAGCAGCAGCGGTCGCCA	Ces1h	(-105852)	Ces5a	(+50130)	MU/UM
chr9	46925857	46925858	0.75	4	9	3	0	TAGCCACGAGTAGGTGGCA	4931429L15Rik	(-605869)	Gm4791	(-72886)	MU/UM
chr13	40959116	40959117	0.714286	6	3	12	0	TAAACTGAAGATGTCGGTG	Pak1ip1	(-41901)	Gcnt2	(+99368)	MU/UM
chr16	93153699	93153700	0.714286	8	10	10	0	CAAGCACGAGAAGGCGGCT	Runx1	(-327548)	Setd4	(+450118)	MU/UM
chr2	67363210	67363211	0.714286	2	2	3	0	GTGCCTGGAGAAGGCGCAA	Scn7a	(-578302)	Gm21830	(-50509)	MU/UM
chr9	108409311	108409312	0.714286	4	3	7	0	TCGCTAGAAGAGGGCGTCA	Ccdc36	(+19180)	Usp4	(+61451)	MU/UM
chr9	63165666	63165667	0.708333	7	7	10	0	TGGACATCAGGGGTCGTCC	Skor1	(-18692)	Map2k5	(+212230)	MU/UM
chr2	14328475	14328476	0.705882	5	1	11	0	CGTTCACCAGAGGGATCGC	Slc39a12	(-59916)	Mrc1	(+99091)	MU/UM
chr18	4168754	4168755	0.7	3	4	3	0	AGACCGCCAGGTGGAAACA	Lyzl1	(+2918)	Map3k8	(+184203)	MU/UM
chr2	166767758	166767759	0.7	3	3	4	0	CAACCTGAAGGAGGCGAGG	Prex1	(-53932)	Arfgef2	(-37824)	MU/UM
chr9	44045576	44045577	0.7	3	6	1	0	CAGAAGGCAGAGGGCGGCA	Usp2	(-21439)	Thy1	(+2198)	MU/UM
chr13	38863513	38863514	0.695652	7	3	13	0	GGATCACGAGGAGGCAGAC	Eef1e1	(-204453)	Slc35b3	(+97364)	MU/UM
chr12	100121026	100121027	0.692308	4	1	8	0	CATCCGGCAGGGGGAACTC	Psmc1	(+10868)	Nrde2	(+38626)	MU/UM
chr8	125602426	125602427	0.692308	8	12	6	0	AGGCCACCAAGGGGCCGTC	Map10	(-67385)	Sipa1l2	(-32625)	MU/UM
chr3	133082207	133082208	0.689655	1	6	14	8	GGAACTGAAGGTGGCGTTC	Npnt	(-132170)	Gstcd	(+9612)	MU/UM
chr1	172344632	172344633	0.6875	4	7	4	1	CGGCCAGAAGAGGGCGTCA	Pigm	(-31922)	Kcnj10	(+3414)	MU/UM
chr13	46752113	46752114	0.6875	5	10	1	0	AGACCTCCAGATGCCGACC	Nup153	(-24179)	Kif13a	(+177599)	MU/UM
chr7	25046791	25046792	0.6875	5	6	5	0	CAAACACAAGGTGGCCGGG	Atp1a3	(-40840)	Grik5	(+25494)	MU/UM
chr4	152641925	152641926	0.684211	6	5	8	0	GGCTCAGCGGGTGGCACTC	Nphp4	(+163782)	Ajap1	(+840887)	MU/UM
chr6	107361161	107361162	0.684211	5	9	4	1	TGAGCGGTAGGTAGCACCA	Crbn	(-561083)	Lrrn1	(-168611)	MU/UM
chr5	142344588	142344589	0.681818	7	9	6	0	ACACCAGAAGAGGGCGTCA	Foxk1	(-56906)			MU/UM
chr11	79229736	79229737	0.672727	18	26	11	0	CCTCCTCTAGGTGGAGGCG	Ksr1	(-83338)	Wsb1	(+24926)	MU/UM
chr1	160987219	160987220	0.666667	0	1	3	2	CCGACTCAAGAGGGCTCTG	Serpinc1	(+8566)	Zbtb37	(+47637)	MU/UM
chr11	49958874	49958875	0.666667	3	5	1	0	CGGGCGCCAGAGGGCCCAT	Rnf130	(-66478)	Rasgef1c	(+56709)	MU/UM
chr14	54660690	54660691	0.666667	6	7	5	0	TGCACACTCGGTGGAGGCA	1700123O20Rik	(-25481)	Cdh24	(-19326)	MU/UM
chr16	10788300	10788301	0.666667	2	1	3	0	AGGCCGTCAGGAGGCGGAA	Socs1	(-2770)	Tnp2	(+349)	MU/UM
chr18	6671507	6671508	0.666667	2	1	3	0	CGGCCATCAGTGGGAAGAG	Rab18	(-93706)	4921524L21Rik	(+67866)	MU/UM
chr19	55913022	55913023	0.666667	3	16	2	6	AGGCCAGAAGAGGGCGCTG	Habp2	(-374894)	Tcf7l2	(+171218)	MU/UM
chr2	93846190	93846191	0.666667	8	5	11	0	TTCCCAGCAGAGTGCGATT	Ext2	(-23628)	Accs	(+3745)	MU/UM
chr4	140407997	140407998	0.666667	4	9	1	1	GAGCCGGGAGATGACGCCA	Igsf21	(-161209)	Arhgef10l	(+240757)	MU/UM
chr7	126034034	126034035	0.666667	2	2	2	0	CTTCCACCTGGTGGCGACT	Gsg1l	(+48371)	D430042O09Rik	(+326125)	MU/UM
chr8	117488887	117488888	0.666667	6	11	1	0	CGAGCAGCAGGAGGCAGCT	Plcg2	(-9412)	Cmip	(+231815)	MU/UM
chr11	16561966	16561967	0.65625	11	4	17	0	TGCCCAGCAGTAGACGGCC	Egfr	(-190239)	Sec61g	(-53488)	MU/UM
chr2	165115096	165115097	0.647059	6	10	1	0	CCCCCACGAGATGACACCC	1700025C18Rik	(-24344)	Cdh22	(+119759)	MU/UM
chr5	116409155	116409156	0.647059	6	7	4	0	TCTCCACAGGGTGACGCAA	Ccdc60	(-120176)	Hspb8	(+13703)	MU/UM
chr8	125785423	125785424	0.645161	11	16	4	0	GACCCTGCAGGAGTCGCTC	Ntpcr	(+51226)	Pcnx2	(+112888)	MU/UM
chr1	191908161	191908162	0.642857	5	8	1	0	TTCCCGTCAGAGGGCACAC	Rd3	(-69213)	Slc30a1	(+1390)	MU/UM
chr11	82812698	82812699	0.642857	2	2	7	3	CTTCCAGCGGGAGGAGCTC	Lig3	(+31494)	Rffl	(+58513)	MU/UM
chr19	21776130	21776131	0.642857	5	1	8	0	CCGCCAGAAGTTGGAAGGG	Tmem2	(-2219)			MU/UM
chr19	21776130	21776131	0.642857	5	1	8	0	CAGCCGCCAGAAGTTGGAA	Tmem2	(-2216)			MU/UM
chr2	66909237	66909238	0.64	9	13	3	0	CGACCAGCAGAGAGTGGCA	Gm21830	(-504496)	Scn7a	(-124315)	MU/UM
chr11	118995444	118995445	0.636364	4	6	1	0	GGGACGGGAGGGGGCAGGG	Cbx2	(-27522)	Enpp7	(+7252)	MU/UM
chr13	109925527	109925528	0.636364	4	5	2	0	TCGGCAGCAGGGGGCCCGG	Rab3c	(+354615)			MU/UM
chr8	84796043	84796044	0.636364	20	12	23	0	CGTCCTGGAGGAGGAAGCA	Nfix	(-22639)	Dand5	(+26788)	MU/UM
chr9	44310770	44310771	0.636364	0	6	8	8	CTGCCGCCAGAGGGGAGCC	Hinfp	(-5095)	C2cd2l	(+9519)	MU/UM
chr12	108588801	108588802	0.631579	7	10	2	0	CGTGCAGCAGATGGAAACA	Evl	(+34069)	Degs2	(+113522)	MU/UM
chr1	159157040	159157041	0.625	4	7	3	2	GAAACACGAGATGGCGATT	Pappa2	(-198679)	Rfwd2	(-75280)	MU/UM
chr16	33898182	33898183	0.625	3	4	1	0	AAATCAAAAGGGGGCGGGG	Itgb5	(+68511)	Umps	(+68850)	MU/UM
chr17	65762358	65762359	0.625	6	8	2	0	GTGTCAGAAGAGGGCGTCA	Txndc2	(-120160)	Rab31	(+10388)	MU/UM
chr19	42717191	42717192	0.625	3	2	3	0	GAACCGGCAGAGGACCCCA	Loxl4	(-104374)	Pyroxd2	(+35588)	MU/UM
chr5	107935360	107935361	0.625	3	2	3	0	TGTACAGACGAGGGCAGCC	Rpl5	(+34858)	Fam69a	(+51725)	MU/UM
chr5	134571249	134571250	0.625	3	3	2	0	GAGCCAGAAGAGGGCGTCG	Rfc2	(-11435)	Syna	(-11084)	MU/UM
chr6	21980779	21980780	0.625	6	2	8	0	TGCCCCGTAGGAGGCAGCT	Cped1	(-5140)	Ing3	(+31205)	MU/UM
chr8	120913654	120913655	0.625	6	7	3	0	GCTCCTCGAGGTGGCACAC	Foxf1	(-170734)	Irf8	(+177294)	MU/UM
chr9	109739927	109739928	0.625	3	4	1	0	CGAGATCCAGGGGGCACTG	Fbxw18	(-37219)	Fbxw26	(+6170)	MU/UM
chr19	41351319	41351320	0.619048	8	5	8	0	CGACCACCAGGAGTCGAGA	Tm9sf3	(-87321)	Pik3ap1	(+33745)	MU/UM
chr2	24281211	24281212	0.615385	5	2	6	0	CCGCCGGTAGAAGGTGAAG	Il1f10	(-9992)	Il1f5	(+4250)	MU/UM
chr17	79510391	79510392	0.611111	7	7	4	0	CGTCCAGTAAAGGGAACCA	Cdc42ep3	(-155292)	Rmdn2	(-104679)	MU/UM
chr9	59663362	59663363	0.607143	9	12	5	2	TGGCCGCTAAGGGACAGTA	Gramd2	(-44406)	Pkm	(+6990)	MU/UM
chr8	109960439	109960440	0.606061	13	19	1	0	AAGACAGTAGAAGGCGATT	Marveld3	(+1723)	Phlpp2	(+91842)	MU/UM
chr17	50499553	50499554	0.6	12	2	16	0	TTGCCACGTGAGGTCAGAA	Dazl	(-205952)	Plcl2	(-9996)	MU/UM
chr19	56112953	56112954	0.6	1	1	2	1	TGACCTGCAGGAGCAGCCG	Habp2	(-174960)	Tcf7l2	(+371152)	MU/UM
chr2	76841228	76841229	0.6	2	2	1	0	GTTCCACGAGGTGGAGGAG	Ttn	(+138956)	Plekha3	(+165945)	MU/UM
chr5	53454800	53454801	0.6	10	10	5	0	CGATCAGAAGGGGGAACAC	Rbpj	(-135422)	Smim20	(+187654)	MU/UM
chr6	87458142	87458143	0.6	2	1	2	0	CGTCCTGAAGATGGTACTG	Bmp10	(+29140)	Arhgap25	(+75101)	MU/UM
chr7	122759967	122759968	0.6	4	4	2	0	TGTCCACCAGAGGTTCCGA	Rbbp6	(-210589)	Cacng3	(+89483)	MU/UM
chr8	116668778	116668779	0.6	8	10	2	0	TTACCGCCAGGGATCGGCT	Cdyl2	(+64217)	Dynlrb2	(+163759)	MU/UM
chr5	143607658	143607659	0.592593	11	1	15	0	CGGTCTCAAGAAGGAGGCA	Cyth3	(-14797)	Fam220a	(+58944)	MU/UM
chr11	50732273	50732274	0.590909	6	11	2	3	ACACCGCCAGGGGGTGCTA	Zfp354c	(+95421)	Adamts2	(+130185)	MU/UM
chr15	66730700	66730701	0.588235	7	6	4	0	TTACCAGTTGTGGGCGATA	Tg	(+59953)	Sla	(+101123)	MU/UM
chr5	122938005	122938006	0.583333	5	5	2	0	GTAGCTCTAGGTGGCGGCA	Kdm2b	(+51088)	Rnf34	(+87963)	MU/UM
chr4	136747551	136747552	0.578947	8	5	6	0	TCCCCACGAGGTGGAGGGA	Ephb2	(+88407)	Lactbl1	(+124928)	MU/UM
chr5	29985655	29985656	0.578947	8	3	8	0	CAACCTCGAGAGGTAGGAG	Il6	(-27461)	Dnajb6	(+249965)	MU/UM
chr8	5107105	5107106	0.578947	8	10	1	0	GCAGCAGCAGGAGGCGCAC	Slc10a2	(-1760)			MU/UM
chr10	31422738	31422739	0.576923	11	5	10	0	TAGCCACTTGTGGGCGTTG	Tpd52l1	(+23214)	Hddc2	(+109361)	MU/UM
chr2	164802548	164802549	0.576923	11	11	4	0	ACTCCAGAAGAGGGCGTCA	Zswim3	(-2544)	Acot8	(+2328)	MU/UM
chr6	91648123	91648124	0.576923	11	13	2	0	TGTCCTCTGGAGGGCCACG	Slc6a6	(-35921)	Lsm3	(+132204)	MU/UM
chr10	81315915	81315916	0.571429	2	3	1	1	CGGCCCGCAGTTGGCGACG	Cactin	(-5179)	Pip5k1c	(+22919)	MU/UM
chr12	64817246	64817247	0.571429	1	3	1	2	TGACCAAAAGGGGGCGCCA	Fscb	(-342562)	Gm527	(-100654)	MU/UM
chr5	135733674	135733675	0.571429	6	5	3	0	TCGCCGGAGGAGGACGCCA	Tmem120a	(+10781)	Por	(+44631)	MU/UM
chr5	138564602	138564603	0.571429	2	1	3	1	AAGCCAAGAGAGGTCGCCT	1700123K08Rik	(+86)			MU/UM
chr5	147563758	147563759	0.571429	6	4	4	0	CGTGCAGGAGGGGGCTCCG	Pan3	(+133606)	Flt1	(+162244)	MU/UM
chr7	16282535	16282536	0.571429	3	2	2	0	GGGCCAGCAGAGGGGGCCG	Inafm1	(-8927)	Ccdc9	(+4246)	MU/UM
chr7	6972603	6972604	0.571429	3	1	3	0	ATACCAGAAGGGGGCGTCA	Aurkc	(-22774)	Usp29	(+242026)	MU/UM
chr8	121233500	121233501	0.571429	4	7	1	2	GGGGCAGGAGGGGGCCGAG	Foxl1	(+105567)	1700018B08Rik	(+308447)	MU/UM
chr9	98373544	98373545	0.571429	3	3	1	0	CAGCCAGAAGAGGGCGTCA	Rbp1	(-49411)	Nmnat3	(+76967)	MU/UM
chr10	62383216	62383217	0.5625	7	3	6	0	GACACAGTAGGTGTCGCTG	Hk1	(-3314)			MU/UM
chr6	16189555	16189556	0.5625	7	6	3	0	TGGTCGCTAGGGAGCACAG	Mdfic	(+468890)	Tfec	(+708890)	MU/UM
chr8	13951898	13951899	0.5625	7	5	4	0	CGGCTAGCAGAGGGGGCTG	Tdrp	(+22887)	Fbxo25	(+44087)	MU/UM
chr8	87155196	87155197	0.5625	7	6	3	0	TGGACACTCGAGGATGCTA	N4bp1	(-269938)	Cbln1	(+317413)	MU/UM
chr12	3958934	3958935	0.555556	8	2	8	0	CAGACACTAGCGGGTACCC	Pomc	(+3985)	Efr3b	(+79979)	MU/UM
chr13	68878096	68878097	0.555556	3	3	2	1	CGTCCAGTGGGGGTCAGTT	Adcy2	(+121453)	1700001L19Rik	(+280667)	MU/UM
chr19	42668147	42668148	0.555556	12	1	14	0	AAGTCCCTAGAAGGCGCCA	Loxl4	(-55340)	Pyroxd2	(+84622)	MU/UM
chr5	78026003	78026004	0.555556	2	3	2	2	CATCCACAGGATGGCACGT	Igfbp7	(-617971)			MU/UM
chr9	37603448	37603449	0.555556	4	2	3	0	AGAACAGGAGGAGGCGGCT	Nrgn	(-50550)	Siae	(-10216)	MU/UM
chr8	3436586	3436587	0.55	9	1	10	0	AGACCGGAAGAGGGCATCA	Pex11g	(+31098)	Arhgef18	(+43544)	MU/UM
chr8	117877367	117877368	0.54902	23	17	11	0	CTCCCGGGAGGTGGAACCT	Cdh13	(-406370)	Mphosph6	(-75420)	MU/UM
chr2	163369143	163369144	0.545455	5	4	2	0	TGACCACGTGGGGAAACTG	Jph2	(+28808)	Tox2	(+143687)	MU/UM
chr5	118655190	118655191	0.545455	5	2	4	0	CAAACATTAGGTGGCGGCA	Med13l	(+94457)			MU/UM
chr5	52508658	52508659	0.545455	10	4	8	0	TTGGCGCCAGAAGGCATCA	Ccdc149	(-37133)	Lgi2	(+57808)	MU/UM
chr8	72469521	72469522	0.541667	11	6	7	0	TGGCCAGCGGGTGAAGTTG	Cherp	(+5706)	1700030K09Rik	(+25640)	MU/UM
chr10	71460129	71460130	0.540541	17	10	10	0	GAGCCACGAGATGACACAA	Ipmk	(+112291)			MU/UM
chr12	99305291	99305292	0.538462	6	5	2	0	CAACCTGGAAGTGGCACCG	Foxn3	(+88497)	Ttc8	(+384688)	MU/UM
chr13	53486515	53486516	0.538462	11	2	12	1	CTTACTCGAGGTGGCACAG	Msx2	(-13439)	Drd1	(+569145)	MU/UM
chr14	72234691	72234692	0.538462	6	3	4	0	CCTGCAGCAGATGGCGTGG	Gm9195	(+257141)			MU/UM
chr2	155932390	155932391	0.538462	6	4	3	0	AGTCCAGAAGGAGGCGGAA	Uqcc1	(-2086)			MU/UM
chr2	27709453	27709454	0.538462	6	2	5	0	TGGCCCGCAGGAGGAGATC	Col5a1	(-176975)	Rxra	(+32249)	MU/UM
chr5	18719125	18719126	0.538462	4	3	4	2	CGGCCCAGAGATGGCACCG	Magi2	(-507934)	Gnai1	(-358762)	MU/UM
chr17	28944723	28944724	0.533333	7	2	6	0	GGGCCTGCATGTGGCGGTC	Pxt1	(-2467)			MU/UM
chr2	28503656	28503657	0.533333	7	3	5	0	TGAACACCAGGAGGACGAA	Gm10134	(-2432)			MU/UM
chr3	31941708	31941709	0.533333	0	4	4	7	TAGCCAGTAGGCGGCTCTC	Kcnmb2	(+39008)	Zmat3	(+423967)	MU/UM
chr14	101927981	101927982	0.529412	8	4	5	0	TTTACAGCATAGGGCACCG	Lmo7	(+198033)			MU/UM
chr13	46560192	46560193	0.526316	9	4	6	0	TAGCCACGAGACGGTGCTT	Fam8a1	(-109327)	Cap2	(+58347)	MU/UM
chr8	124106766	124106767	0.526316	9	3	7	0	TTGCAGCCAGGGGACGATC	Galnt2	(-124619)	Urb2	(+83378)	MU/UM
chr13	39955552	39955553	0.52381	10	5	6	0	CGACCAGAAAATGTCACTA	Slc35b3	(-994669)	Ofcc1	(+332467)	MU/UM
chr8	112292966	112292967	0.52381	10	2	9	0	GCGTCACTGGGGGGCGGGC	Gm6793	(-277923)	Cntnap4	(-277084)	MU/UM
chr11	77854629	77854630	0.52	12	4	9	0	GGGCCACAAGAAGCCGACG	Gm10277	(-66891)	Pipox	(+39458)	MU/UM
chr1	127990058	127990059	0.5	4	1	3	0	GTGCCGCCAGAAGTCACAG	Zranb3	(+112947)	Rab3gap1	(+121281)	MU/UM
chr1	172088652	172088653	0.5	10	1	9	0	TCGCCTCCAGGAGTCTCTG	Pex19	(-38110)	Ncstn	(-5850)	MU/UM
chr10	120092751	120092752	0.5	0	5	3	8	GCTCCAAGAGGGGTCGCTA	Helb	(+20230)	Grip1	(+273245)	MU/UM
chr11	94486585	94486586	0.5	2	5	2	5	TAGACAGCAGAGGACGCTT	Spata20	(-1243)			MU/UM
chr12	105496647	105496648	0.5	9	6	5	2	GAGCCATAAGGAGGCGACC	Bdkrb2	(-66573)	D430019H16Rik	(+42797)	MU/UM
chr12	105726126	105726127	0.5	5	1	4	0	GAGCCAGGGGAGGACGCCC	Papola	(-58562)	Ak7	(+20156)	MU/UM
chr13	117674468	117674469	0.5	3	1	2	0	AGAACACCAGATAGCGGGA	Hcn1	(+71994)	Mrps30	(+712778)	MU/UM
chr13	49550426	49550427	0.5	8	1	7	0	CGGCCAGCTGATGGCCAGA	Omd	(-32044)	Aspn	(+5975)	MU/UM
chr13	55334352	55334353	0.5	9	4	5	0	TGGTCAGCGGGGGGCAGGT	Mxd3	(-4593)			MU/UM
chr14	101988405	101988406	0.5	12	9	3	0	CGAGCTCTGGGGGGTACTG	Lmo7	(+258440)	Kctd12	(+994240)	MU/UM
chr16	44534368	44534369	0.5	15	10	5	0	GGCCCACCAGGCGACAATG	Boc	(+24526)	Cfap44	(+139572)	MU/UM
chr16	93590302	93590303	0.5	6	5	1	0	CTCCCAACAGATGTCACGC	Runx1	(-764161)	Setd4	(+13505)	MU/UM
chr18	42330752	42330753	0.5	4	1	3	0	ACAGCTCCAGGGGGTACCG	Pou4f3	(-63778)	Rbm27	(+55408)	MU/UM
chr19	43901149	43901150	0.5	8	5	3	0	TGACCCGTCGAGGGCAGAG	Dnmbp	(+39042)	Abcc2	(+118957)	MU/UM
chr2	127015820	127015821	0.5	18	6	12	0	TGGGCACCAGAAGACACGA	Blvra	(-54839)	Ap4e1	(+7098)	MU/UM
chr3	57663008	57663009	0.5	4	2	2	0	AAACCAGTAGAGGAAAACG	Commd2	(-11302)	Ankub1	(+29520)	MU/UM
chr3	89598481	89598482	0.5	3	1	3	1	TGTCCGCCAGGGGGTTCTG	Adar	(-132271)	Kcnn3	(+78313)	MU/UM
chr4	148947419	148947420	0.5	3	1	2	0	TGTCCACTCGGGGAAGCAA	Casz1	(+142990)	Pex14	(+152457)	MU/UM
chr6	24373373	24373374	0.5	0	3	2	5	TCTCCAGTGGGTGGCGCTA	Slc13a1	(-205287)	Iqub	(+141688)	MU/UM
chr6	24373373	24373374	0.5	0	3	2	5	TGGTCTCCAGTGGGTGGCG	Slc13a1	(-205290)	Iqub	(+141685)	MU/UM
chr6	89964695	89964696	0.5	8	3	10	5	CGAGCTCTGGGGGGTACTG	Vmn1r46	(-4617)			MU/UM
chr7	82780749	82780750	0.5	4	5	7	8	TGGCCAGTTGATGTCGCTG	Mex3b	(-86578)	Efl1	(+132114)	MU/UM
chr8	123879819	123879820	0.5	13	8	5	0	CGGCCAACTGAGGTCAGCC	Ccsap	(-19602)	Acta1	(+14940)	MU/UM
chr9	106597233	106597234	0.5	12	3	9	0	CCACCCGTAGAGGGAGACA	Iqcf6	(-29352)	Iqcf4	(-26234)	MU/UM
chr9	35443843	35443844	0.5	18	12	6	0	ACCCCACGAGAGGTCACAA	Cdon	(+22283)	Gm1113	(+74428)	MU/UM
chr9	46570167	46570168	0.5	4	3	1	0	GCACCGGAAGAGGGCATCG	Gm4791	(-428565)	4931429L15Rik	(-250190)	MU/UM
chr1	128265254	128265255	1	0	8	2	0	acaccagaagaggccgtca	Ubxn4	(+21087)	Lct	(+63069)	MU/UM
chr1	182075724	182075725	1	0	5	3	0	aacccaccaggcggaacgg	Enah	(-56061)	Srp9	(-49028)	MU/UM
chr10	43518087	43518088	1	0	1	6	0	TGCCCACGGGAAGGCAGCC	Gm9803	(-5994)	Bend3	(+39259)	MU/UM
chr10	84389962	84389963	1	0	10	1	0	CCGGCGACAGGTGGCAGGA	Nuak1	(+50630)	1500009L16Rik	(+667102)	MU/UM
chr11	95951735	95951736	1	0	2	10	0	actccagaagagggcgtca	B4galnt2	(-36839)	Igf2bp1	(+54210)	MU/UM
chr12	83053795	83053796	1	0	19	1	0	cggccagaagagggcatca	Dpf3	(+433912)	Rgs6	(+436859)	MU/UM
chr13	61141444	61141445	1	0	2	5	0	cgagctccagggggtactg	Ctsq	(-100822)	Ctsr	(+22803)	MU/UM
chr14	77349326	77349327	1	0	8	3	0	CAGCCAGGCGGGGGCTCAC	Enox1	(+192564)	Gm1587	(+449537)	MU/UM
chr15	24378601	24378602	1	0	8	11	0	cggccagcagagagaatgg	9230109A22Rik	(+770549)			MU/UM
chr16	20099061	20099062	1	0	5	1	0	aggccagaagagggcgtca	Yeats2	(-42007)	Klhl24	(+1502)	MU/UM
chr17	28499439	28499440	1	0	8	1	0	aggccagaagaagacgtca	Tulp1	(-134286)	Fkbp5	(+18090)	MU/UM
chr17	58872749	58872750	1	0	11	1	0	AATACAGAAGAGGGCGAGA	Pdzph1	(+118631)			MU/UM
chr17	88699633	88699634	1	0	3	3	0	aggccagaagggggcgtca	Gtf2a1l	(+30968)	Lhcgr	(+92348)	MU/UM
chr19	7758680	7758681	1	0	9	14	0	cgagctctggggggtactg	Slc22a19	(-47379)	Slc22a26	(+43978)	MU/UM
chr2	133649602	133649603	1	0	10	11	0	ttacctgctggaggcagcg	Bmp2	(+97435)	Hao1	(+904774)	MU/UM
chr2	164690856	164690857	1	0	2	4	0	acacctgaagagggcgtca	Spint4	(-7650)	Wfdc13	(+5744)	MU/UM
chr4	129487378	129487379	1	0	9	13	0	AGACCTCGAGGGGTAGCTG	Fam229a	(-3809)	Tssk3	(+3641)	MU/UM
chr4	132457685	132457686	1	0	6	15	0	cgggcagcagctggaggca	Phactr4	(-35205)	Med18	(+6227)	MU/UM
chr4	136286445	136286446	1	0	1	4	0	TGAGCCCGAGATGGCAGCC	Zfp46	(+381)			MU/UM
chr4	43650305	43650306	1	0	1	6	0	TGACCAGCTGAGGTTACGC	Spag8	(+3254)	Npr2	(+18363)	MU/UM
chr5	110903068	110903069	1	0	3	5	0	gcgccagaagagggcatca	Pitpnb	(-427731)	Ttc28	(+23273)	MU/UM
chr5	139438550	139438551	1	0	1	4	0	CGTGCACTGGAGGGAACCC	Gper1	(+15408)	3110082I17Rik	(+21943)	MU/UM
chr6	143616551	143616552	1	0	4	9	0	AGGCCCCAAGATGGCGGGG	Etnk1	(+449316)	Sox5	(+592934)	MU/UM
chr7	128583462	128583463	1	0	1	7	0	GAATCACCAGGAGGCGGGC	Inpp5f	(-27903)	Bag3	(+59841)	MU/UM
chr7	142333526	142333527	1	0	1	5	0	CCCCCACTGGAGGACAACG	Krtap5-4	(+29969)	Ifitm10	(+40235)	MU/UM
chr7	74093599	74093600	1	0	2	3	0	AGGACAGTAGGAGGCGTGA	St8sia2	(-79920)	Slco3a1	(+461020)	MU/UM
chr8	86973519	86973520	1	0	2	4	0	GAGCCACGAGTGGGTGGCC	N4bp1	(-88264)	Cbln1	(+499087)	MU/UM
chr9	11128162	11128163	1	0	5	9	0	agtcctccagggagcgatt	Cntn5	(-223382)			MU/UM
chr9	46265701	46265702	1	0	4	3	0	acaccaggagatggcgaga	Apoa5	(-2937)			MU/UM
chr9	58086597	58086598	1	0	4	2	0	CCCCCAGACGGGGGCTCTG	Ccdc33	(+32225)	Cyp11a1	(+71927)	MU/UM
chrX	48985814	48985815	1	0	10	4	0	GAGACAGAAGAGGGCCGAA	Gm595	(-108095)	Enox2	(+302404)	MU/UM
chr10	61917270	61917271	0.969697	1	26	6	0	CAACCAACAGGGGGCGTGA	H2afy2	(-133118)	Col13a1	(+61843)	MU/UM
chr9	60869768	60869769	0.96	0	3	21	1	GGCTCACAAGGTGGCGGAG	Tle3	(-503622)	Uaca	(+75215)	MU/UM
chr14	81131636	81131637	0.941176	1	4	12	0	cgaactcccgggggtacta	NONE				MU/UM
chr13	75942867	75942868	0.928571	0	1	12	1	CCTCCACGAGGTGGACATG	Rhobtb3	(+997)			MU/UM
chr8	22665797	22665798	0.928571	1	5	8	0	TGTCCTGGAGGAGGCGAGG	Polb	(-12374)	Ikbkb	(+40786)	MU/UM
chr11	96904280	96904281	0.916667	1	3	8	0	GTAACAGAAGGAGGagccg	Cdk5rap3	(+12224)	Copz2	(+54396)	MU/UM
chr6	47635404	47635405	0.916667	1	5	6	0	tgaccagaagaaggcgttg	Ezh2	(-40369)	Pdia4	(+178031)	MU/UM
chr6	83151722	83151723	0.916667	0	4	7	1	TGGCCTCCGGAGGTCCCTG	1700003E16Rik	(-4680)	Wdr54	(+4673)	MU/UM
chr4	130942312	130942313	0.896552	3	10	16	0	TTGCCAGTAATGGGCGGTG	Matn1	(-2078)			MU/UM
chr10	95067982	95067983	0.888889	1	7	1	0	GCTCCATTAGAGGACACCG	Plxnc1	(-123139)	Cradd	(+256134)	MU/UM
chr2	104162219	104162220	0.888889	1	3	5	0	CGGGCAATAGAGGGAGCCA	A930018P22Rik	(+39459)	D430041D05Rik	(+248106)	MU/UM
chr8	105239811	105239812	0.888889	3	17	7	0	AAGCCTGTGGGTGGTGCCG	B3gnt9	(+15350)	Cbfb	(+69129)	MU/UM
chr15	78961791	78961792	0.882353	2	8	7	0	TGTCCACCAGACGGACCAA	H1f0	(-66423)	Triobp	(+14065)	MU/UM
chr16	93450348	93450349	0.882353	0	7	8	2	CCAGCGGCAGGTGGAGGCT	Runx1	(-624204)	Setd4	(+153462)	MU/UM
chr6	43236510	43236511	0.866667	2	2	11	0	TGCCCTCCGGAGGGCACTG	Arhgef5	(-29070)	Olfr47	(+4983)	MU/UM
chr11	82834215	82834216	0.863636	3	11	8	0	TCTCCACCAGGTTGCGGTA	Rffl	(+37000)	Lig3	(+53007)	MU/UM
chr1	86401471	86401472	0.857143	0	2	4	1	ccaccagaagagggcgtca	Tex44	(-24863)	Nmur1	(-12122)	MU/UM
chr2	36214653	36214654	0.857143	0	2	4	1	aggccagaagagggcgtca	Rbm18	(-77875)	Ptgs1	(-15778)	MU/UM
chr4	120616786	120616787	0.857143	1	5	1	0	CGGACACTAGAGGAAGAGG	Cited4	(-49777)	Gm8439	(+28050)	MU/UM
chr4	142039220	142039221	0.857143	2	8	4	0	CTACCTGCAGGTTGCACGG	Fhad1	(-24146)	Tmem51	(+45091)	MU/UM
chr11	105348316	105348317	0.833333	0	1	4	1	TGTCCAGCTGGTGGGACGG	Mrc2	(+55663)	44995	(+108426)	MU/UM
chr13	59329115	59329116	0.833333	1	4	1	0	GCTCCAGAAGGGGACAGCG	Agtpbp1	(+228204)	Ntrk2	(+521410)	MU/UM
chr5	124577075	124577076	0.833333	1	1	4	0	TCCCCGCCAGATGACACGG	Gtf2h3	(-2072)	Eif2b1	(+2063)	MU/UM
chr7	25450912	25450913	0.833333	1	3	2	0	cgtccagaagagagcgttg	Cxcl17	(-38021)	Ceacam1	(+26666)	MU/UM
chr4	127776038	127776039	0.818182	2	4	5	0	TGGCAGGCAGGGGACGGAG	Gjb5	(-417852)	CK137956	(+194918)	MU/UM
chr1	60169482	60169483	0.8	3	5	7	0	ttggcggcaggaggcagag	Cyp20a1	(-173836)	Carf	(+64143)	MU/UM
chr13	100572331	100572332	0.8	0	3	1	1	CAACCTGCAGGAGTCGGTT	Ocln	(-19828)	Marveld2	(+44376)	MU/UM
chr16	34921772	34921773	0.8	1	3	1	0	CCGCCAGCAGGAGGTGGGG	Hacd2	(-100641)	Mylk	(+136859)	MU/UM
chr6	25264231	25264232	0.8	3	3	9	0	tggccgagagaggtcgggg	Tmem229a	(-307939)	Gpr37	(+426493)	MU/UM
chr8	58895474	58895475	0.8	2	1	7	0	tagccaataaagggcggcc	BC030500	(-16286)			MU/UM
chr10	28286137	28286138	0.785714	3	4	7	0	cgaccatcagtgggaggag	Themis	(-382214)	Ptprk	(+211326)	MU/UM
chr14	59919597	59919598	0.785714	3	4	7	0	TTGACAGCTGGTGGCGCTG	Atp8a2	(+167242)	Shisa2	(+294284)	MU/UM
chr17	94530254	94530255	0.777778	2	1	6	0	ctggcaccagaaggcgcca	Mettl4	(+219643)			MU/UM
chr8	66788743	66788744	0.777778	2	4	3	0	cggcctgaaaagggagccg	Naf1	(-71482)	Npy1r	(+91313)	MU/UM
chr4	140516912	140516913	0.769231	3	9	1	0	CATCCAGATGGGGGCGCTA	Igsf21	(-270123)	Arhgef10l	(+131843)	MU/UM
chr6	39544222	39544223	0.769231	0	5	5	3	TGTTCGCCAGGGGTCACCG	Mkrn1	(-123765)	Dennd2a	(+13640)	MU/UM
chr5	122097240	122097241	0.76	6	18	1	0	caaccacatggtggctcga	Myl2	(-3750)			MU/UM
chr11	88681291	88681292	0.75	1	4	8	3	tgaccacgagatgaaacca	Msi2	(+36807)	Ccdc182	(+387236)	MU/UM
chr12	108491173	108491174	0.75	4	10	2	0	TCGACCGCAGGAGGCGCGA	Evl	(-63556)	Eml1	(+68352)	MU/UM
chr13	53132903	53132904	0.75	0	2	10	4	CCAGCACGAGGGGTCACGC	Nfil3	(-151833)	Ror2	(+153218)	MU/UM
chr15	53338579	53338580	0.75	1	1	5	1	TTTCCCCCAGGAGTCGGTA	Ext1	(+7585)	Med30	(+626129)	MU/UM
chr17	29768204	29768205	0.75	4	10	2	0	aacccagaagagggcgtca	Ccdc167	(-51190)	Mdga1	(+119683)	MU/UM
chr7	37928959	37928960	0.75	3	1	8	0	GGTCCAGCAGTGGGCGGGG	Zfp536	(-158992)	Uri1	(+90588)	MU/UM
chr8	122719597	122719598	0.75	3	6	3	0	TGACCGGGATGGGGCAGCA	Acsf3	(-55903)	Cbfa2t3	(-20493)	MU/UM
chr17	94182998	94182999	0.73913	6	13	4	0	cagtcccaagatggcgccc	Mettl4	(+566899)	Adcyap1	(+983571)	MU/UM
chr19	45538637	45538638	0.73913	6	2	15	0	TCAGCTCCAGAGGACGGGC	Poll	(+21899)	Btrc	(+174881)	MU/UM
chr7	127618711	127618712	0.736842	5	5	9	0	ccgtcacaagatggcgctg	Zfp629	(-4273)			MU/UM
chr9	27193891	27193892	0.730769	7	14	5	0	TGCCCACTCGGTGGCTCTG	Igsf9b	(-105336)	Jam3	(-38499)	MU/UM
chr13	53456327	53456328	0.727273	3	7	1	0	AGTCCCCAAGTGGGCGGTG	Sptlc1	(-78925)	Msx2	(+16752)	MU/UM
chr5	33759704	33759705	0.727273	3	7	1	0	ccgtcacaagatggcgctg	Letm1	(+23118)	Fgfr3	(+37908)	MU/UM
chr6	87740215	87740216	0.727273	3	3	5	0	ATACCAGGAGAGGCCACGA	Gp9	(-37864)	Efcc1	(+9339)	MU/UM
chr4	86932121	86932122	0.72	7	11	7	0	agactaccagatggcgaaa	Acer2	(+57720)	Slc24a2	(+295847)	MU/UM
chr10	19717986	19717987	0.714286	2	2	3	0	tggtcagcagaagtcgatc	Il20ra	(+5411)	Slc35d3	(+133478)	MU/UM
chr11	106685093	106685094	0.714286	2	4	1	0	CGACCGCTTGGTGGAAGGG	Tex2	(-72172)	Pecam1	(+30292)	MU/UM
chr4	55654331	55654332	0.714286	4	1	9	0	aggccagaagaggacgttg	Klf4	(-121860)			MU/UM
chr5	117104592	117104593	0.714286	6	11	4	0	CAGCCTGCAGACGGCATCA	Srrm4	(-512773)	Suds3	(+11523)	MU/UM
chr7	109654803	109654804	0.714286	2	1	4	0	acaccagaagagggcgtca	Akip1	(-48892)	St5	(-38045)	MU/UM
chr13	28429333	28429334	0.708333	7	6	11	0	cgacctctaggaggaaaaa	Prl5a1	(+286858)	Sox4	(+524371)	MU/UM
chr9	90609037	90609038	0.708333	0	1	16	7	cgagctccagggggtactg	Tbc1d2b	(-338277)	Zic1	(+756722)	MU/UM
chr1	190526675	190526676	0.705882	5	6	6	0	GAGCCGGCAGGAGAAGCTG	Prox1	(-355966)	Rps6kc1	(+385090)	MU/UM
chr1	85940194	85940195	0.705882	5	3	9	0	TCGCTACCAGATGGCAATA	4933407L21Rik	(+11719)	Gpr55	(+20805)	MU/UM
chr4	95318139	95318140	0.705882	5	11	1	0	CTTTCTGCAGGGGGCGGGA	Jun	(-265912)	Fggy	(-239373)	MU/UM
chr6	71350856	71350857	0.705882	5	1	11	0	gtgtcagaagagggcgtca	Cd8a	(-22576)	Cd8b1	(+28063)	MU/UM
chr15	40942543	40942544	0.703704	8	9	10	0	aaaccaggaaagggcaccg	Oxr1	(-504947)	Zfpm2	(+287493)	MU/UM
chr2	165433631	165433632	0.7	3	2	5	0	CAGCCAACAGGTGTCCCCG	Ocstamp	(-33218)	Slc13a3	(+39607)	MU/UM
chr5	35418580	35418581	0.695652	7	7	9	0	CTGCCACGTGGTGGTGGCT	Hmx1	(+29466)	Cpz	(+107115)	MU/UM
chr14	76168765	76168766	0.692308	4	1	8	0	AAGCCACCAAGAGGCGGAA	Nufip1	(+57869)	Rps2-ps6	(+68593)	MU/UM
chr1	180994905	180994906	0.6875	5	10	1	0	TCGCCTGCAGAGGTGAGTA	Ephx1	(+22656)	Tmem63a	(+52454)	MU/UM
chr14	66697966	66697967	0.684211	6	2	11	0	CTCCCACCTGGAGGCACCG	Adra1a	(+62617)	Dpysl2	(+170730)	MU/UM
chr17	25478860	25478861	0.684211	6	12	1	0	CCTCCTCTGGAGGACGGCA	Tekt4	(+7265)	Sstr5	(+18433)	MU/UM
chr2	102032388	102032389	0.68	7	7	10	1	CTTTCGGTAGAGGGCAATG	Commd9	(+146140)	Ldlrad3	(+153992)	MU/UM
chr11	120565689	120565690	0.676471	11	2	21	0	TTGCCTCACGGGGGAACCT	Ppp1r27	(-14558)	P4hb	(+7563)	MU/UM
chr1	172022487	172022488	0.666667	5	1	9	0	CCACCTGCAGAGGGCGGGG	Vangl2	(+5962)	Slamf6	(+104967)	MU/UM
chr11	121487436	121487437	0.666667	6	4	8	0	gagtctcgagggggaggca	Zfp750	(+31894)	Tbcd	(+35490)	MU/UM
chr13	118424589	118424590	0.666667	0	2	2	2	CGCACAGCAGGGAGCATTA	Fgf10	(-290101)	Mrps30	(-37346)	MU/UM
chr17	44005279	44005280	0.666667	2	1	7	2	cgtccaatggatggctgtg	Enpp5	(-73557)	Rcan2	(+203437)	MU/UM
chr2	159443755	159443756	0.666667	2	2	2	0	AGGCCGGTAGGAGGCGCTT	Dhx35	(+648953)	Gm826	(+883734)	MU/UM
chr4	53614920	53614921	0.666667	8	4	12	0	ATCCCAGCAGCTGGCACCG	Fsd1l	(-16559)	Slc44a1	(+174499)	MU/UM
chr5	99517699	99517700	0.666667	7	5	9	0	TGACCACACGAGGACAACA	Gm35911	(-388616)	Rasgef1b	(-264773)	MU/UM
chr7	126034034	126034035	0.666667	2	2	2	0	TCGCCACCAGGTGGAAGGG	Gsg1l	(+48369)	D430042O09Rik	(+326127)	MU/UM
chr8	126233986	126233987	0.666667	2	2	2	0	CTGCCTGCAGAAGACACGG	Slc35f3	(-64579)	Kcnk1	(+238809)	MU/UM
chrX	93747305	93747306	0.666667	6	10	2	0	ATACCGATAGGGGGTGCTA	Pcyt1b	(+72208)	Pdk3	(+84891)	MU/UM
chr7	101425327	101425328	0.657895	13	2	23	0	TGGCCTGAAGGAGAAACGA	Pde2a	(-25200)	Gm45837	(+14434)	MU/UM
chr17	45548062	45548063	0.655172	10	18	1	0	tctccaccagatggagcgc	Tmem151b	(+1622)	Tcte1	(+24621)	MU/UM
chr5	146335660	146335661	0.653846	9	4	13	0	CCCCCGTCAGAGGGCGTCA	Wasf3	(-49320)	Cdk8	(+104377)	MU/UM
chr11	82275357	82275358	0.652174	8	6	9	0	ttgcaagcaggaggaaccg	Tmem132e	(-113551)	Ccl1	(-95537)	MU/UM
chr4	44040359	44040360	0.652174	5	4	11	3	ACACCACGAGATGGCCGAG	Clta	(+27684)	Gne	(+43815)	MU/UM
chr8	109916963	109916964	0.652174	8	5	10	0	tggccaccatatgtcaccg	Marveld3	(+45213)	Phlpp2	(+48352)	MU/UM
chr18	20806447	20806448	0.645161	11	16	4	0	tagccggtagggggaccct	B4galt6	(-60048)	Trappc8	(+89626)	MU/UM
chr1	19149802	19149803	0.642857	5	5	4	0	cgagctccggggggtactg	Tfap2b	(-59110)	Tfap2d	(+46782)	MU/UM
chr15	48474678	48474679	0.642857	5	6	3	0	tagccccaagatggcgccc	Csmd3	(+317316)			MU/UM
chr16	93792390	93792391	0.642857	5	1	8	0	AGCTCAGCAGAGGCCACCG	Morc3	(-39739)	Dopey2	(+80475)	MU/UM
chr14	14096257	14096258	0.636364	8	13	1	0	TTGACTCCAGGTGGAACCG	Psmd6	(+24735)	Atxn7	(+83758)	MU/UM
chr8	105344874	105344875	0.636364	20	16	19	0	CAGCCAGCGGAGGAAACAA	Slc9a5	(-3967)	Fhod1	(+3077)	MU/UM
chrX	108366660	108366661	0.636364	3	1	6	1	ttgtctcgtgggggcactg	Gm732	(-418227)	Gm379	(+298228)	MU/UM
chr7	68946225	68946226	0.633333	8	9	10	3	TGACCACGAGTTGTCACTG	Arrdc4	(-196987)			MU/UM
chr9	60986530	60986531	0.631579	3	8	4	4	tttccagttgatggcgctg	Tle3	(-386860)	Uaca	(+191977)	MU/UM
chr10	62403790	62403791	0.625	6	5	5	0	CGACCACCATGTGACACCA	Hk1	(-23891)	Hkdc1	(+18692)	MU/UM
chr11	120712450	120712451	0.625	6	1	9	0	GTACCAGGTGGTGGCGGCA	Lrrc45	(-1480)	Cenpx	(+1287)	MU/UM
chr11	68571737	68571738	0.625	3	2	3	0	aaggcactagatgacgggc	Ccdc42	(-15289)	Mfsd6l	(+15546)	MU/UM
chr12	56001948	56001949	0.625	3	1	4	0	TGTCCTCTAGGGAGTGACG	Brms1l	(+165616)	Mbip	(+343954)	MU/UM
chr5	90395803	90395804	0.625	3	3	2	0	gatcctccagaaggaggcg	Alb	(-65102)	Gm9958	(+28591)	MU/UM
chr5	90395803	90395804	0.625	3	3	2	0	cctccagaaggaggcgctc	Alb	(-65099)	Gm9958	(+28594)	MU/UM
chr8	121541959	121541960	0.625	1	6	9	8	AAGCCAGAGGGTTGCGCTG	1700018B08Rik	0			MU/UM
chr5	5609196	5609197	0.617647	13	5	16	0	cccacagaagggggcgtgg	Gtpbp10	(-49653)	Cfap69	(+55048)	MU/UM
chr1	52635545	52635546	0.615385	5	1	7	0	GGGCCTCCAGGGTGCGTCA	Nemp2	(+4837)	Mfsd6	(+91922)	MU/UM
chr15	76111424	76111425	0.615385	5	4	4	0	CAGCCTCCAGGGGCAGCCG	Nrbp2	(-21403)	BC024139	(+15126)	MU/UM
chr16	90937629	90937630	0.615385	5	1	7	0	AGCACAGCCGGTGGCGGCC	1110004E09Rik	(-2797)			MU/UM
chr8	13480370	13480371	0.611111	14	7	15	0	CTGCCTCCAGACGGCACAT	Gas6	(+14122)	Tmem255b	(+44909)	MU/UM
chr5	61720492	61720493	0.609756	16	23	2	0	cgagctccagggggtactg	G6pd2	(-88315)			MU/UM
chr11	112273210	112273211	0.608696	9	13	1	0	GGGGCACTCGAGGGCACAA	Sox9	(-509013)			MU/UM
chr8	110324496	110324497	0.606061	13	8	12	0	AAACCACCAGGCGTAACCA	Vac14	(-294105)	Hydin	(+57517)	MU/UM
chr10	125882006	125882007	0.6	10	9	6	0	cgaccagcagaaagcacag	Slc16a7	(-553052)	Lrig3	(-84238)	MU/UM
chr12	112913745	112913746	0.6	2	2	1	0	CGGTCAGCGGGGGTCACCG	Gpr132	(-52802)	Jag2	(+16022)	MU/UM
chr2	152704812	152704813	0.6	2	2	1	0	ACACCTGCAGGAGGCGACG	Id1	(-31444)	Mcts2	(+17772)	MU/UM
chr4	83663590	83663591	0.6	6	7	2	0	CTTCAACAAGGTGGCGGAA	Ccdc171	(+138040)			MU/UM
chr5	29093261	29093262	0.6	14	13	8	0	atgacagcaggcggcagaa	Shh	(-626003)	Rnf32	(-102738)	MU/UM
chr5	73410392	73410393	0.6	4	3	3	0	ccatcacgagaggacagtG	Dcun1d4	(-70605)	Cwh43	(+4320)	MU/UM
chr6	15818427	15818428	0.6	2	1	2	0	actccagaaggagacgcca	Mdfic	(+97761)			MU/UM
chr1	63148447	63148448	0.590909	9	6	7	0	AAGCCAGGAGGCGTCACTG	Ino80d	(-34178)	Ndufs1	(+28377)	MU/UM
chr8	32160179	32160180	0.590909	9	8	5	0	GAGCCTCTAGAAGGCCCGA	Nrg1	(-241892)			MU/UM
chr18	11883871	11883872	0.588235	7	4	6	0	TTGAAAGCAGGAGGCGGCA	Cables1	(+44646)	Tmem241	(+237664)	MU/UM
chr17	88509760	88509761	0.583333	5	3	4	0	accccagaagagggcgtca	Ppp1r21	(-20363)	Foxn2	(+69044)	MU/UM
chr8	95258015	95258016	0.583333	5	6	1	0	CTCGCCCCAGGGGGCGGGG	Kifc3	(-115463)	Cngb1	(+48575)	MU/UM
chr8	45362525	45362526	0.580645	13	10	8	0	AATCCAATAGGTGGCGCCA	Cyp4v3	(-29304)	Fam149a	(+19771)	MU/UM
chr5	105712948	105712949	0.578947	8	1	10	0	ttgcccacagagggctgcg	Zfp326	(-163628)	Lrrc8d	(+12151)	MU/UM
chr1	36848235	36848236	0.571429	0	6	2	6	agcccagaagagggcgtta	Zap70	(+86432)	Tmem131	(+91592)	MU/UM
chr11	114725101	114725102	0.571429	3	3	1	0	GAGCCAGTGGAGGTCGGAG	Dnaic2	(-2316)			MU/UM
chr17	35571684	35571685	0.571429	3	3	1	0	aggccagaagagggtgtcg	2300002M23Rik	(+4226)	Gm9573	(+54961)	MU/UM
chr18	84735786	84735787	0.571429	3	3	1	0	tcgccagaagagagtgtca	Cyb5a	(-115544)	Fam69c	(+15552)	MU/UM
chr4	54170420	54170421	0.571429	3	1	3	0	GGGCCCGCAGAGGGAGCAC	Zfp462	(-777552)	Tmem38b	(+344379)	MU/UM
chr8	14254595	14254596	0.571429	3	3	1	0	aggccacgagggtgaggaa	Cln8	(-633513)	Dlgap2	(+158733)	MU/UM
chr8	35194680	35194681	0.571429	6	3	5	0	CCAGCACCAGACGGCAGGA	Tnks	(-228988)	Ppp1r3b	(-181080)	MU/UM
chr5	22170148	22170149	0.565217	10	10	3	0	ggacctggaggggtcgagg	Slc26a5	(-304539)	Reln	(+174559)	MU/UM
chr8	45412542	45412543	0.564103	17	4	18	0	TATCCCCCAGGCGGCAATG	Tlr3	(-1921)			MU/UM
chr10	46071700	46071701	0.5625	7	1	8	0	TGTACGCAAGGGGGTGCCT	Hace1	(+493876)			MU/UM
chr11	10167994	10167995	0.5625	7	3	6	0	cggccaggaggaggtccaa	Vwc2	(-946220)	Abca13	(+976061)	MU/UM
chr11	107451525	107451526	0.5625	0	8	1	7	TGGCCACCAGATGGACGAA	Nol11	(-262138)	Pitpnc1	(+19180)	MU/UM
chr12	85119252	85119253	0.5625	7	8	1	0	TCGCCAGCAAATGGCATCA	Dlst	(+8427)	Rps6kl1	(+32004)	MU/UM
chr14	12072748	12072749	0.5625	7	4	5	0	TTGACACCAGATGTCGACC	3830406C13Rik	(-211430)	Ptprg	(+519211)	MU/UM
chr5	148090322	148090323	0.5625	7	4	5	0	ACACCATGAGAGGGCAGCG	Mtus2	(+132994)	Slc7a1	(+309590)	MU/UM
chr7	105034028	105034029	0.5625	1	1	8	6	gctccacgagagggcagtg	Olfr677	(-17341)	Olfr676	(+1333)	MU/UM
chr16	32810271	32810272	0.555556	4	2	3	0	TAGCCATCAGAAGGTGGCG	Gm933	(+214)			MU/UM
chr2	25299507	25299508	0.555556	4	4	1	0	aaaccagaaggaggcgtca	Lrrc26	(+9587)	Grin1	(+19618)	MU/UM
chr7	23880238	23880239	0.555556	4	1	4	0	cgagctccaggggttactg	Vmn1r177	(-13798)	Vmn1r178	(-13282)	MU/UM
chr8	21001330	21001331	0.555556	12	8	7	0	ccatcactagatggcgcta	AY761185	(-56615)	Defa21	(-24220)	MU/UM
chr9	65757696	65757697	0.555556	0	4	1	4	gcaccagaagagggcgtca	Zfp609	(+69873)	Oaz2	(+81143)	MU/UM
chr2	115500512	115500513	0.55	9	1	10	0	gcgcctacaggtggagtta	Dph6	(-845556)	BC052040	(-81196)	MU/UM
chr9	47358014	47358015	0.55	9	10	1	0	GTGCCACGAGAGGTTGGCT	Cadm1	(-172194)	Gm4791	(+359276)	MU/UM
chr13	15136330	15136331	0.545455	3	5	1	2	tctccacgagatgttagga	Gli3	(-327647)	AW209491	(+506085)	MU/UM
chr9	46262203	46262204	0.545455	0	5	1	5	ataccagaagagggcgtca	Apoa5	(-6435)	Apoa4	(+21502)	MU/UM
chr9	56260458	56260459	0.542857	16	17	2	0	TAGCCACAGGGGGCCGGAA	Tspan3	(-99396)	Peak1	(+157614)	MU/UM
chr4	120765186	120765187	0.541667	11	7	6	0	CATCCGGCTGGGGACAGTG	Kcnq4	(-17943)	Nfyc	(+50521)	MU/UM
chr8	104250127	104250128	0.540541	17	2	18	0	CTAACAGCAGTGGGAGGCG	Tk2	(-1561)	Cklf	(-742)	MU/UM
chr3	89982587	89982588	0.529412	0	7	2	8	acgccagaagagggcgttg	Atp8b2	(-19087)	Hax1	(+16102)	MU/UM
chr5	129375500	129375501	0.529412	8	1	8	0	tccccagatggcggcggcg	Sfswap	(-125729)	Adgrd1	(+278742)	MU/UM
chr4	133463233	133463234	0.526316	2	1	9	7	GCTACTGAAGGGGGCGGGA	Fam46b	(-16904)	Slc9a1	(+93522)	MU/UM
chr9	15010195	15010196	0.521739	10	1	11	1	GCGCCAGAAGAGTGCGGGC	Izumo1r	(-106271)	Panx1	(+35275)	MU/UM
chr6	118045376	118045377	0.52	12	3	10	0	AGGGCACGTGGGGGCAGAA	Fxyd4	(-108044)	Rasgef1a	(-21040)	MU/UM
chr8	110859836	110859837	0.52	12	8	5	0	CGGCCAGTGGGGGGCAGAG	Cog4	(+12811)	Fuk	(+42614)	MU/UM
chr9	95670180	95670181	0.515152	6	16	1	10	CGGCAACAAGATGACGGTA	Pcolce2	(+32574)	Trpc1	(+80183)	MU/UM
chr8	112307151	112307152	0.513514	9	6	13	9	ctgccaccagaagtcgtga	Gm6793	(-292110)	Cntnap4	(-262897)	MU/UM
chr1	152407639	152407640	0.5	12	3	9	0	GGGTCGCAAGATGGCAGCT	Colgalt2	(+7814)	Rgl1	(+217573)	MU/UM
chr1	59881508	59881509	0.5	10	2	8	0	AAGCCAAGTGATGGCGCTA	Fam117b	(-31503)	Bmpr2	(+118103)	MU/UM
chr10	42536307	42536308	0.5	3	1	2	0	TGGGAAGAAGGGGGCGGTG	Snx3	(+34271)	Nr2e1	(+47330)	MU/UM
chr11	67367513	67367514	0.5	5	2	3	0	TGTGCTCTGGGTGGCGGTG	Gas7	(-219028)	Myh13	(+45850)	MU/UM
chr11	94850323	94850324	0.5	9	1	11	3	TCACCACTGGAGGGCGATG	Col1a1	(-85906)	Tmem92	(-67818)	MU/UM
chr12	9309243	9309244	0.5	5	3	3	1	AGGTCAGCAGAGGCCGATC	Osr1	(-265203)	Ttc32	(+279241)	MU/UM
chr13	37144776	37144777	0.5	3	1	2	0	CCACCACCAGGGTACGGTG	Ly86	(-200437)	F13a1	(-95483)	MU/UM
chr13	51315708	51315709	0.5	9	8	1	0	GAGCCACGAGGAGACAGAA	S1pr3	(-92928)	Nxnl2	(+144689)	MU/UM
chr13	52323234	52323235	0.5	2	2	2	2	gcgcctgcaggaggaaatg	Diras2	(+208037)	Gadd45g	(+476564)	MU/UM
chr13	6106601	6106602	0.5	4	1	3	0	GCGCCTATAGGAGGTGCTA	Pitrm1	(-441542)	Klf6	(+245127)	MU/UM
chr13	94179453	94179454	0.5	5	1	4	0	CCAGCAGCAGGAGCCGCCG	Scamp1	(+106384)	Lhfpl2	(+121649)	MU/UM
chr14	98874588	98874589	0.5	5	3	2	0	cttcaacgaggtggcactt	Dach1	(-705048)	Mzt1	(+171545)	MU/UM
chr17	22730692	22730693	0.5	5	3	2	0	TCGTCACTAGAGGGCCTTG	Gm5493	(-9244)	Gm9805	(+40929)	MU/UM
chr17	35420193	35420194	0.5	7	2	7	2	cttccagcagaaggcgtgg	H2-Q6	(-4662)			MU/UM
chr18	61927797	61927798	0.5	8	1	7	0	gaacctttagggggcggag	Sh3tc2	(-25283)	Ablim3	(-15968)	MU/UM
chr2	11320288	11320289	0.5	13	1	12	0	ACACCCGCAGGTGACAGCC	Prkcq	(+148184)	Pfkfb3	(+181809)	MU/UM
chr2	152704815	152704816	0.5	3	2	1	0	ACACCTGCAGGAGGCGACG	Id1	(-31444)	Mcts2	(+17772)	MU/UM
chr2	81388828	81388829	0.5	4	3	1	0	gtgacagcagatgttggcg	Zfp804a	(-664402)	Nup35	(+750004)	MU/UM
chr3	103668706	103668707	0.5	15	10	6	1	acgacagcaggaggcccag	Atg4a-ps	(-22646)	Olfml3	(+69287)	MU/UM
chr3	122437276	122437277	0.5	6	2	4	0	GAGCCCGGAGAGGGAGGCA	Bcar3	(+17502)	Fnbp1l	(+182273)	MU/UM
chr3	144114033	144114034	0.5	6	1	5	0	CCACCAGTCGGAGGAGCCT	Lmo4	(+91186)			MU/UM
chr4	80163655	80163656	0.5	8	4	4	0	TGTGCAGAAGACGGCAGTG	Tyrp1	(-670577)			MU/UM
chr6	137981123	137981124	0.5	3	2	7	6	GGTCCACACGAGGGCAGTG	Slc15a5	(+98792)	Dera	(+226566)	MU/UM
chr7	36614157	36614158	0.5	10	4	6	0	CGACCTCCGGGAGGAAGTG	Zfp507	(-811170)	Tshz3	(-83959)	MU/UM
chr8	104124723	104124724	0.5	9	8	1	0	agtccataaggtggcgacg	Bean1	(-45798)	Cdh5	(+23090)	MU/UM
chr8	121706263	121706264	0.5	7	1	6	0	aggccagaagaggacgtca	Zcchc14	(-53357)	Jph3	(-24305)	MU/UM
chr9	63333958	63333959	0.5	5	4	1	0	AGACCTGTGGGAGGCGGGG	Skor1	(-186973)	Map2k5	(+43949)	MU/UM
chr9	71312492	71312493	0.5	3	2	1	0	GGTACAGCAGGTGGTGACG	Aldh1a2	(+96695)	Polr2m	(+173451)	MU/UM
chr1	183354908	183354909	1	0	9	0	0	CTGACTCCCGAGGGTGCTA	Taf1a	(-34073)	Mia3	(-9612)	UM
chr1	20812069	20812070	1	0	8	0	0	CATCCACGAGGTGATGGAG	Il17f	(-27797)	Mcm3	(+8245)	UM
chr1	54056796	54056797	1	0	6	0	0	TGAGCAGTCGAGGGAGGCA	Stk17b	(-271572)	Hecw2	(+137252)	UM
chr1	91101515	91101516	1	0	5	0	0	CGGCCTCTGGAGAGCACGG	Rbm44	(-43596)	Lrrfip1	(+48053)	UM
chr10	127897234	127897235	1	0	11	0	0	GGAACAGCAGACGACGGCA	Sdr9c7	(-1281)			UM
chr10	15922471	15922472	1	0	8	0	0	CCGCCAAAAGTGGGTGCTA	NONE				UM
chr10	23813846	23813847	1	0	7	0	0	AGGCCGGAAGAGGATGCTC	Vnn3	(-37620)	Slc18b1	(+16856)	UM
chr10	70751001	70751002	1	0	8	0	0	TTTCCTCCAGCTGGCGATA	Phyhipl	(-151716)	Bicc1	(+408693)	UM
chr10	74982969	74982970	1	0	5	0	0	CGGGCAGCTGGAGTCGCCG	Gnaz	(+15798)	Rsph14	(+49611)	UM
chr10	80242482	80242483	1	0	6	0	0	CGTCCTCCTGGGGATGCCA	Ndufs7	(-6647)	Mum1	(+16040)	UM
chr10	85128228	85128229	1	0	5	0	0	GAAGCGCCAGGTGGCACTG	Mterf2	(-197)			UM
chr10	89565753	89565754	1	0	9	0	0	GGCCCAGTAGCGGGCAGCT	Nr1h4	(-59097)	Slc17a8	(+55498)	UM
chr11	107252226	107252227	1	0	6	0	0	GGGCCACGGGAAGGTGCCC	Nol11	(-62843)	Pitpnc1	(+218475)	UM
chr11	108965646	108965647	1	0	9	0	0	TGGCCGCAAGAGGGTATGG	Axin2	(+45293)	E030025P04Rik	(+178727)	UM
chr11	117428152	117428153	1	0	9	0	0	CGCCCACGGGAGGGAAGCA	Gm11733	(-56218)	45178	(+228489)	UM
chr11	120067347	120067348	1	0	8	0	0	CGGACAGCAGAGGGTCCCT	Aatk	(-20269)	Cep131	(+19488)	UM
chr11	3471117	3471118	1	0	6	0	0	CGGACTACAGAAGGCACAC	Rnf185	(-18746)	Pla2g3	(-17175)	UM
chr11	58058589	58058590	1	0	8	0	0	CTACCACTGGGTGTCGCTT	Gm12248	(+34539)	Larp1	(+49531)	UM
chr11	95755505	95755506	1	0	6	0	0	AGACCAGGCGGTGGTGGCG	Phospho1	(-68986)	B130006D01Rik	(+31927)	UM
chr12	108333329	108333330	1	0	8	0	0	TGAGCTGCAGGTGACGGGG	Cyp46a1	(-1046)			UM
chr12	11689429	11689430	1	0	11	0	0	GACCCACGAGAAGGCACCA	Fam49a	(-572712)	Rad51ap2	(+233348)	UM
chr12	20652471	20652472	1	0	5	0	0	CGGACACTAGAGGGCGAAG	Asap2	(-459285)	Gm10479	(+236525)	UM
chr12	29895162	29895163	1	0	6	0	0	GGGACACCCGGAGGCGCTG	Pxdn	(-42874)	Myt1l	(+366778)	UM
chr12	72761430	72761431	1	0	6	0	0	GGGCCCGCGGGAGGCGGAG	Ppm1a	(+218)			UM
chr12	79806907	79806908	1	0	5	0	0	ACACCAGAAGAGGGAATCG	Zfp36l1	(+306097)	Rad51b	(+509565)	UM
chr13	28539251	28539252	1	0	6	0	0	CGAGCTCTGGGGGGTACTG	Prl5a1	(+396759)	Sox4	(+414470)	UM
chr13	62657158	62657159	1	0	6	0	0	GCGACAGTAGGAGGAACCT	6720489N17Rik	(-32969)	Platr25	(+103549)	UM
chr13	78922007	78922008	1	0	5	0	0	TCCCCTCAAGAGGTCGGAG	Nr2f1	(-722256)			UM
chr13	98928761	98928762	1	0	6	0	0	ACACCAGAAGAGGGCTTCG	Tnpo1	(-2386)			UM
chr14	116255836	116255837	1	0	5	0	0	AAGACACGAGAAGGAGCCA	Gpc6	(-669697)			UM
chr14	51507146	51507147	1	0	5	0	0	CGGCCAGGAGGAGGTCCAA	Gm5622	(-45652)	Vmn2r89	(+55176)	UM
chr14	70745707	70745708	1	0	6	0	0	AAACCAGAAGAGGGCGCCA	Npm2	(-92629)	Xpo7	(+20915)	UM
chr15	19665913	19665914	1	0	6	0	0	TGGCCGCTAGATGGCTACT	Cdh10	(+845580)			UM
chr15	25971880	25971881	1	0	13	0	0	TCTCCCGCAGTGGGCGCCA	Zfp622	(-12489)	Retreg1	(+128613)	UM
chr15	36664263	36664264	1	0	10	0	0	ACACCGGAAGAGGGCATCA	Pabpc1	(-55286)	Ywhaz	(+130279)	UM
chr15	77450125	77450126	1	0	10	0	0	CAGCCACTAGAGGGCGAAG	Apol7b	(-2687)			UM
chr15	80298576	80298577	1	0	9	0	0	CAGGCAGAAGAAGGCAACG	Cacna1i	(+11347)	Enthd1	(+261885)	UM
chr15	99540640	99540641	1	0	12	0	0	CAGCCTCGGGGAGGCAGCC	Aqp2	(-38418)	Faim2	(-12621)	UM
chr16	38273273	38273274	1	0	10	0	0	AGGCCGCCAGAGGGAGGGA	Nr1i2	(+21555)	Gsk3b	(+182981)	UM
chr17	11477012	11477013	1	0	5	0	0	TTCGCACTAGAGGGTGTCA	Agpat4	(-642278)	Park2	(+636622)	UM
chr17	14227279	14227280	1	0	9	0	0	GTTCCTCCAGGCGGCACCC	Smoc2	(-52224)	Dact2	(-23451)	UM
chr17	28304337	28304338	1	0	5	0	0	AAACCCGCAGGTGTCAGTC	Fance	(-9310)	Ppard	(+71580)	UM
chr17	31260021	31260022	1	0	26	0	0	CCATCAGCAGGGGGCGATA	Rsph1	(+17329)	Ubash3a	(+52154)	UM
chr17	31976647	31976648	1	0	5	0	0	CGTCCAGAAGATGGAAGGA	Sik1	(-120847)	Hsf2bp	(+57869)	UM
chr17	31976651	31976652	1	0	5	0	0	CAGCCACAGGGTAGAGCCG	Sik1	(-120868)	Hsf2bp	(+57848)	UM
chr17	87959035	87959036	1	0	7	0	0	GCGCCTGAAGGAGGCAGCT	Msh6	(-16022)	Rpl36-ps4	(+38051)	UM
chr18	32007005	32007006	1	0	5	0	0	CTGCCGGCAGGTGAGACTA	Gpr17	(-57365)	Myo7b	(+29960)	UM
chr18	45756442	45756443	1	0	15	0	0	CGACCAGCTGATGTTGCTC	Trim36	(+456173)	Kcnn2	(+487429)	UM
chr18	7510190	7510191	1	0	5	0	0	CTGAAACTAGATGGCGGTG	Armc4	(-212295)	Mpp7	(+116667)	UM
chr19	18720762	18720763	1	0	26	0	0	ACACCAGAAGAGGGCGTCA	Trpm6	(-29215)	D030056L22Rik	(+7532)	UM
chr19	33129169	33129170	1	0	9	0	0	AGACAAGAAGGGGGCGGTA	Rnls	(+263090)	Pten	(+371678)	UM
chr19	44475449	44475450	1	0	5	0	0	GAGTCTCCAGAGGTCGGAC	Scd1	(-67746)	Wnt8b	(-18017)	UM
chr19	4771053	4771054	1	0	9	0	0	CGCCCAGCAGAGTTCAGCA	Rbm4b	(+14474)	Rbm4	(+22856)	UM
chr19	52291705	52291706	1	0	5	0	0	TATCCGGCAGGAGGCTGGA	Ins1	(+27378)	Xpnpep1	(+748513)	UM
chr19	5413868	5413869	1	0	9	0	0	GGCCCTGTGGGGGGCGGGG	Tsga10ip	(-19473)	Drap1	(+11047)	UM
chr2	180601567	180601568	1	0	8	0	0	GACCCTGGAGAGGGAGGCG	Col9a3	(+3786)	Tcfl5	(+41132)	UM
chr2	69693683	69693684	1	0	8	0	0	AGGCCAGAAGAGGGAGCCG	Fastkd1	(+18914)	Klhl41	(+23572)	UM
chr2	71167288	71167289	1	0	7	0	0	CTGCCTAGGGGTGGCGCCA	Dync1i2	(-44447)	Cybrd1	(+49371)	UM
chr2	84882892	84882893	1	0	18	0	0	CCGCCGCACGGGGGAGGGG	Rtn4rl2	(+3807)	Slc43a1	(+43477)	UM
chr2	89508798	89508799	1	0	5	0	0	CGAGCTCTGGGGGGTACTG	Olfr1242	(-10577)	Olfr1243	(+22697)	UM
chr3	137036040	137036041	1	0	13	0	0	CTGCCACCAGAGGCCGTGG	Emcn	(-305021)	Ppp3ca	(+365276)	UM
chr3	99900658	99900659	1	0	6	0	0	CGAGCTCTGGGGGGTACTG	Gdap2	(-261731)	Spag17	(+15233)	UM
chr4	106540372	106540373	1	0	6	0	0	GGACCGCTAGAGGACAAGG	Bsnd	(-48085)	Dhcr24	(-20670)	UM
chr4	116563020	116563021	1	0	10	0	0	CTGCCGGGTGGTGGCGGCG	Ccdc17	(-33714)	Gpbp1l1	(+5358)	UM
chr4	129953572	129953573	1	0	9	0	0	TGTCCTCCAGGGGGGTCGA	Adgrb2	(-38488)	Spocd1	(+24331)	UM
chr4	43870564	43870565	1	0	8	0	0	CAAGCACGTGAGGGCACTG	Reck	(-4968)			UM
chr5	120203292	120203293	1	0	6	0	0	CCCCCTCTCGGGGGCACAG	Lhx5	(-228407)	Rbm19	(+86827)	UM
chr5	148267712	148267713	1	0	10	0	0	GGACCAACAGAGGGCGGGG	Slc7a1	(+132186)	Mtus2	(+310398)	UM
chr5	31497615	31497616	1	0	9	0	0	ACTCCAGAAGAGGGCGTCA	Gpn1	(+2880)	Supt7l	(+29152)	UM
chr5	62665880	62665881	1	0	9	0	0	TGCACAGGAGGCGGCACCA	Arap2	(+100237)	G6pd2	(+857067)	UM
chr5	73850456	73850457	1	0	13	0	0	ATGCCAGAAGAGGGCGTTA	Spata18	(+199083)	Usp46	(+217969)	UM
chr5	89500681	89500682	1	0	9	0	0	GGACCAGCGGGGGGGGGGG	Gc	(-42782)	Npffr2	(-26749)	UM
chr6	123642660	123642661	1	0	14	0	0	GGTCCAGCAGTGGGCGTGG	Vmn2r21	(-109260)	Vmn2r22	(+7969)	UM
chr6	127435847	127435848	1	0	9	0	0	CGCCCGCTAGAGTGAGCCC	Ccnd2	(-284783)	Parp11	(-17880)	UM
chr6	127435851	127435852	1	0	9	0	0	CGCCCGCTAGAGTGAGCCC	Ccnd2	(-284783)	Parp11	(-17880)	UM
chr6	34783613	34783614	1	0	10	0	0	CTGCCAGTAGTGTGCACGG	Tmem140	(-79525)	Agbl3	(+3189)	UM
chr6	82119394	82119395	1	0	5	0	0	AGACCGGAAGATGGCGGCA	Tacr1	(-283075)	Eva1a	(+77777)	UM
chr6	85972123	85972124	1	0	6	0	0	ACACCAGTAGAGGGCGTCA	Figla	(-45062)	Dusp11	(-10462)	UM
chr7	109136336	109136337	1	0	10	0	0	CGGCCACGTGAGGCCAGTA	Ric3	(-53003)	Lmo1	(+34185)	UM
chr7	112458042	112458043	1	0	14	0	0	AGCCCAGAAGGAGGCTCGG	Tead1	(-221270)	Parva	(+30344)	UM
chr7	127600456	127600457	1	0	5	0	0	TCCCCACCCGAGGACGCAC	Rnf40	(+11689)	Zfp629	(+13977)	UM
chr7	144895028	144895029	1	0	9	0	0	GGGTCACTGGGGGCCGCCA	Fgf15	(-1497)			UM
chr7	30434849	30434850	1	0	5	0	0	CAGCATGCAGGAGGCGGAG	Aplp1	(+10680)	Nfkbid	(+11580)	UM
chr7	37904237	37904238	1	0	5	0	0	AGGCACGCAGAGGGCAGTC	Zfp536	(-134272)	Uri1	(+115308)	UM
chr7	85379104	85379105	1	0	12	0	0	CGGCCAGGAGGAGGTCCAA	Vmn2r68	(-141392)	Vmn2r69	(+36580)	UM
chr7	98918017	98918018	1	0	10	0	0	TGTCCTGTAGAGAACGCTG	Wnt11	(+82892)	Uvrag	(+223118)	UM
chr7	99654401	99654402	1	0	6	0	0	TGGCCGGAAGAGGCTGCAG	Tpbgl	(-27294)	Slco2b1	(+52764)	UM
chr8	119404243	119404244	1	0	7	0	0	TGGCCGGCAGGTGATAGTC	Osgin1	(-32879)	Mlycd	(+9361)	UM
chr8	18799868	18799869	1	0	6	0	0	ACGTCAGAAGAGGGAAGCA	Angpt2	(-58299)	Agpat5	(-46416)	UM
chr8	24337847	24337848	1	0	6	0	0	CAGCCACCGGATGGCACCA	1810011O10Rik	(+101138)	Zmat4	(+668188)	UM
chr8	25430335	25430336	1	0	6	0	0	TATCCACCGGGAGTCGCCT	Tacc1	(-228792)	Fgfr1	(-88425)	UM
chr8	58750640	58750641	1	0	5	0	0	GGTCCAGCAGTGGGCGTGG	BC030500	(-161109)			UM
chr8	6543316	6543317	1	0	14	0	0	CCGCCCCCAGAGTGCACCA	NONE				UM
chr8	89581100	89581101	1	0	8	0	0	TGGCCGCAATGTGACACCA	Sall1	(-536934)	Tox3	(+767247)	UM
chr8	99397044	99397045	1	0	7	0	0	TGGCCGGGTGGTGGTGGCG	Cdh8	(+19418)			UM
chr9	107600769	107600770	1	0	12	0	0	TGGCCGGGAGGTAGCAGTT	Sema3b	(+8434)	Ifrd2	(+13123)	UM
chr9	107795407	107795408	1	0	9	0	0	ACTCCAGAAGAGGGCGTCA	Rbm5	(-24417)	Rbm6	(+77408)	UM
chr9	110313576	110313577	1	0	6	0	0	CTGCCTGACGGGGGTGCTG	Scap	(-19780)	Elp6	(+8403)	UM
chr9	27097136	27097137	1	0	6	0	0	TCTCCGGCAGGAGGCTGAA	Jam3	(+58261)	Ncapd3	(+66957)	UM
chr9	72709626	72709627	1	0	9	0	0	AAGCCAGAAGAGGGCACCG	Prtg	(-97239)	Nedd4	(+47289)	UM
chrX	139536354	139536355	1	0	8	0	0	GGGGCGGGAGGGGGCGGCA	Rnf128	(-74270)	D330045A20Rik	(+55979)	UM
chrX	142594931	142594932	1	0	6	0	0	AGACCAGAAGAAGGCGCAG	Acsl4	(-204402)	Tmem164	(-86789)	UM
chrX	40761288	40761289	1	0	6	0	0	TGAGCTCCGGGGGGTACTG	Cypt14	(-897683)	Gria3	(-640017)	UM
chr8	107458381	107458382	0.944444	1	17	0	0	CGGCCAGCAGAGGTGCCTG	Wwp2	(+22008)	Psmd7	(+130091)	UM
chr6	88772606	88772607	0.933333	1	14	0	0	CAGACAGTAGGCGGCAAGG	Mgll	(+47905)	Abtb1	(+69291)	UM
chr10	46930176	46930177	0.928571	1	13	0	0	CGAGCTCCGGGGGGTACTG	NONE				UM
chr15	58657451	58657452	0.923077	1	12	0	0	TGGCCTCAGGAAGGCAACG	Fer1l6	(+147412)	Tmem65	(+166070)	UM
chr7	126947621	126947622	0.916667	1	11	0	0	ACACCAGAAGAGGGCGTCG	Sez6l2	(-3099)	Asphd1	(+1529)	UM
chr7	126947624	126947625	0.916667	1	11	0	0	ACACCAGAAGAGGGCGTCG	Sez6l2	(-3099)	Asphd1	(+1529)	UM
chr17	32430574	32430575	0.913043	2	21	0	0	GGCTCAGTAGATGACGGTG	Cyp4f39	(-37882)	Pglyrp2	(-9605)	UM
chr10	127897231	127897232	0.909091	0	10	0	1	GGAACAGCAGACGACGGCA	Sdr9c7	(-1281)			UM
chr10	58673927	58673928	0.909091	1	10	0	0	TGGCCAGCAGCGGGGACCA	Edar	(+1725)	Ccdc138	(+175981)	UM
chr11	6706645	6706646	0.909091	1	10	0	0	GGGCCACGGGAGGGCGCGT	Adcy1	(-356846)	Ramp3	(+48122)	UM
chr19	46992522	46992523	0.909091	0	10	0	1	GCACCAGAAGAGGGCGTCA	Ina	(-22170)	Cnnm2	(+230932)	UM
chr14	54790579	54790580	0.90625	3	29	0	0	TGCTCAGTGGGGGGCGCTT	Gm10332	(-23556)	Slc7a8	(-8699)	UM
chr1	89841878	89841879	0.9	2	18	0	0	TCTCCATATGGTGGCGCTG	Gbx2	(+89295)	Agap1	(+387078)	UM
chr13	57190882	57190883	0.9	1	9	0	0	AGTCCCGTTGGTGGCACTG	Trpc7	(-295142)	Spock1	(+717396)	UM
chr1	45725896	45725897	0.888889	1	8	0	0	AAACCACGAGAGAGCGCAC	Col5a2	(-222620)	Wdr75	(-69264)	UM
chr1	45725904	45725905	0.888889	1	8	0	0	AAACCACGAGAGAGCGCAC	Col5a2	(-222620)	Wdr75	(-69264)	UM
chr14	32225853	32225854	0.888889	1	8	0	0	CTACCAGCAGAGGCCGTGA	Ogdhl	(-96160)	Parg	(+23910)	UM
chr4	63115211	63115212	0.888889	1	8	0	0	CTCCCACCCGGGGGCGGTA	Ambp	(+38962)	Zfp618	(+149637)	UM
chr7	37856619	37856620	0.888889	3	24	0	0	GAACCGGCTGATGGCACTT	Zfp536	(-86653)	Uri1	(+162927)	UM
chr9	113970259	113970260	0.888889	1	16	0	1	TACCCACCGGAGGGCGTCC	Ubp1	(+39324)	Fbxl2	(+56503)	UM
chr9	85959398	85959399	0.888889	1	8	0	0	GAGCAAGCAGATGTCGCTA	Tpbg	(+117024)	Ube2cbp	(+505546)	UM
chr12	86389566	86389567	0.875	1	7	0	0	GAGCCAGGTGGTGGCAGCG	Esrrb	(-32069)	Gpatch2l	(+147717)	UM
chr14	44260598	44260599	0.875	1	7	0	0	ATAACAGCAGTGGGCGACA	Gm8220	(-24976)	Gm8212	(+62943)	UM
chr16	16669880	16669881	0.875	1	7	0	0	TTGCCTGCAGAGAGCGCTC	Fgd4	(-109667)	Olfr19	(+6519)	UM
chr17	65734659	65734660	0.875	1	7	0	0	ACACCAGAAGAGGGCGTCA	Txndc2	(-92461)	Rab31	(+38087)	UM
chr19	7335082	7335083	0.875	1	7	0	0	ACACCAGAAGAGGGCGTCA	Mark2	(+6345)	Rcor2	(+66787)	UM
chr2	128135234	128135235	0.875	1	7	0	0	TGACCCGCAGGGGAAAGTG	Spdye4c	(-457110)	Bcl2l11	(+9192)	UM
chr4	140491744	140491745	0.875	0	7	0	1	AGGCCACGAGGGGGCCCCA	Igsf21	(-244958)	Arhgef10l	(+157008)	UM
chr5	124074494	124074495	0.875	1	7	0	0	CCAGCACCAGGGTGCGCTT	Vps37b	(-42230)	Abcb9	(+21298)	UM
chr5	26082408	26082409	0.875	1	7	0	0	TGGCCACTCGAGGTTACAG	Gm7347	(-23827)	Gm10471	(+6883)	UM
chr9	110293920	110293921	0.875	1	7	0	0	CGGAAGCCAGGAGGCACTG	Elp6	(-11261)	Cspg5	(+50129)	UM
chrX	134263596	134263597	0.875	2	14	0	0	TGGCCCCGAGGGGTAGGTA	Trmt2b	(+13326)	Arl13a	(+76093)	UM
chr6	94054748	94054749	0.866667	2	13	0	0	AAGCCAGAAGAGTGCGTTA	Magi1	(+228568)			UM
chr1	131474741	131474742	0.857143	1	6	0	0	ACACCAGAAGAGGACATCG	Ikbke	(-195144)	Srgap2	(+52597)	UM
chr10	121029683	121029684	0.857143	1	6	0	0	TGTCCTCGAGTTGGCAGCT	Wif1	(-4279)			UM
chr10	61879641	61879642	0.857143	0	6	0	1	CAGCCTGCCGGGGGCCCTT	H2afy2	(-95494)	Col13a1	(+99467)	UM
chr10	99310897	99310898	0.857143	0	12	0	2	TAGACAGCAGGGAGCAGCG	Dusp6	(+47675)	Csl	(+448752)	UM
chr11	44557724	44557725	0.857143	0	6	0	1	CGTTCAGGAGATGGAGACA	Ebf1	(-59601)	Rnf145	(+38752)	UM
chr19	6999414	6999415	0.857143	1	6	0	0	TGTCCACCCGAGAGCGGGC	Nudt22	(-3297)	Trpt1	(+3283)	UM
chr3	10247328	10247329	0.857143	2	12	0	0	CTGACAGAAGGCGGTGCTC	Fabp4	(-38755)	Fabp12	(+53852)	UM
chr4	124110157	124110158	0.857143	1	6	0	0	GGACCACCAGGGGACGATT	Rragc	(+192717)	3100002H09Rik	(+500640)	UM
chr7	116231374	116231375	0.857143	1	6	0	0	GGACCGGAAGAAGGAAGTG	Plekha7	(+77006)	1110004F10Rik	(+138069)	UM
chr7	35568461	35568462	0.857143	2	12	0	0	CCACCAGGAAATGGCGCTG	Nudt19	(-12163)	Rgs9bp	(+17115)	UM
chr8	23035095	23035096	0.857143	0	6	0	1	CGGGCACCAGGGTGCAGGG	Nkx6-3	(-118182)	Ank1	(+60205)	UM
chr9	121585549	121585550	0.857143	1	6	0	0	AGGCCACTAGGTGACGACT	Cck	(-90715)	Lyzl4	(+56011)	UM
chr13	55469031	55469032	0.846154	0	11	0	2	CGTCCTCCAGATGGACCGC	Prr7	(+4756)	Dbn1	(+19088)	UM
chr5	131600495	131600496	0.846154	2	11	0	0	GGCCCGCCAGCTGGCACTC	Auts2	(-123467)			UM
chr6	93388047	93388048	0.846154	2	11	0	0	CGGCCACCAGAAGGGGTGG	Adamts9	(-486598)	Magi1	(+895283)	UM
chrX	136052464	136052465	0.846154	2	11	0	0	GGGCCCCCAGAGGTCGCTG	Bex2	(+15766)	Arxes1	(+19103)	UM
chr1	92448076	92448077	0.833333	3	15	0	0	GGGTCAGCAGGTGGCCGGA	Hdac4	(-267742)	Ndufa10	(+25777)	UM
chr10	121735255	121735256	0.833333	0	5	0	1	TTTCCAGTGGGTGACGGCA	BC048403	(-4676)			UM
chr10	45086841	45086842	0.833333	0	5	0	1	CTTCCACCAGGGGGCGCTT	Popdc3	(-202458)	Prep	(+19644)	UM
chr3	114585862	114585863	0.833333	1	5	0	0	GTGACAGTAGATGTTGGCG	Olfm3	(-495094)	Col11a1	(+555331)	UM
chr3	84836215	84836216	0.833333	2	10	0	0	GGGCCAGTAGATAGCGAGC	Gatb	(-737898)	Fbxw7	(+20953)	UM
chr5	43007096	43007097	0.833333	1	5	0	0	GAACCACCAGACGACACAA	Cpeb2	(-226071)	Gm16223	(+939139)	UM
chr7	126386042	126386043	0.833333	1	5	0	0	GCACCAGAAGAGGGCGTCA	Spns1	(-8598)	Nfatc2ip	(+10689)	UM
chr9	53562892	53562893	0.833333	1	5	0	0	TTCACAGAAGGGGGCTCGG	Npat	(+25853)	Acat1	(+47482)	UM
chr1	64780312	64780313	0.818182	2	9	0	0	AGAGCTGAAGGTGGCGGTC	Fzd5	(-42567)	Plekhm3	(+176506)	UM
chr11	61446799	61446800	0.818182	2	9	0	0	GCACCAGAAGAGGGCGTCA	Slc47a1	(-68724)	Rnf112	(+7200)	UM
chr12	104459569	104459570	0.818182	1	9	0	1	GATCCAGAAGGGGGCGCTG	Gsc	(+13755)	Serpina3n	(+52846)	UM
chr19	10252835	10252836	0.818182	2	9	0	0	CAGGCAGCTGGGGGCGAGG	Myrf	(-12237)	Dagla	(+52036)	UM
chr2	43851403	43851404	0.818182	2	9	0	0	TGGACACCGGATGGCAGCA	Arhgap15	(+102532)			UM
chr2	77397814	77397815	0.818182	2	9	0	0	GGGCCAGCCGAGAGCAGTA	Sestd1	(-132046)	Zfp385b	(+321925)	UM
chr3	137340371	137340372	0.818182	2	9	0	0	CGAGCTCCGGGGGGCACTG	Emcn	(-704)			UM
chr8	9649896	9649897	0.818182	2	9	0	0	GGGTCACTGGGGGGCGGGG	Arglu1	(-959381)	Fam155a	(+121259)	UM
chr9	89823774	89823775	0.818182	2	9	0	0	CGCCCAGCAGATGTAGAGC	Rasgrf1	(-86143)	Ankrd34c	(-85321)	UM
chr1	131275269	131275270	0.8	2	8	0	0	CAGCCGGCAGAAGGTGCTA	Rassf5	(-30007)	Ikbke	(+4341)	UM
chr10	24934718	24934719	0.8	1	4	0	0	CCGCCAATAGATGAAACAA	Arg1	(-7227)	Akap7	(+364453)	UM
chr10	62300589	62300590	0.8	0	4	0	1	CGAGCTGCAGATGGCATAG	Tacr2	(+48143)	Hk1	(+79327)	UM
chr10	71122788	71122789	0.8	0	4	0	1	AGTCCAGAAGAGGGCGTCT	Phyhipl	(-523503)	Bicc1	(+36906)	UM
chr13	38777947	38777948	0.8	1	4	0	0	CAGCCACTGGGGTACGCCC	Eef1e1	(-118895)	Slc35b3	(+182922)	UM
chr13	94884777	94884778	0.8	0	4	0	1	TGGCCGGCAGGAGGCCAAG	Wdr41	(-91575)	Otp	(+9171)	UM
chr17	27477767	27477768	0.8	2	8	0	0	CTGACACAAGGGGCAGGCG	Lemd2	(-273338)	Grm4	(+35565)	UM
chr17	41043622	41043623	0.8	1	4	0	0	TAGCCAGAAGCTGGAACGA	Cenpq	(-108583)			UM
chr4	95092973	95092974	0.8	2	8	0	0	AGTCCTCTAGGAGGTACGC	Fggy	(-464526)	Jun	(-40759)	UM
chr5	138756375	138756376	0.8	0	4	0	1	CGCCCACCAGGGATCCCTA	Gm5294	(-63713)	Fam20c	(+1853)	UM
chr5	93167718	93167719	0.8	1	4	0	0	CGGTCCCCAGGAGGCGGGC	Ccni	(+38785)	45180	(+74139)	UM
chr6	120417142	120417143	0.8	1	4	0	0	GCGCCTACAGAGGTCAGAG	Il17ra	(-46112)	Kdm5a	(+53011)	UM
chr8	109524346	109524347	0.8	0	16	0	4	TAACCACCCGGGGACAGTC	Pmfbp1	(+30319)	Dhx38	(+41515)	UM
chr8	13040708	13040709	0.8	1	4	0	0	TGGTCCCCAGGTGGTGGCG	Proz	(-20248)	F10	(+3395)	UM
chr9	100164841	100164842	0.8	1	4	0	0	CGTGCTGTAGATGGCACCA	Sox14	(-288663)	Il20rb	(+321955)	UM
chr1	192722972	192722973	0.791667	5	19	0	0	CTTCCGGGAGGTGGTGGCG	Hhat	(+48255)	Kcnh1	(+532194)	UM
chr15	25971871	25971872	0.785714	2	11	0	1	TCTCCCGCAGTGGGCGCCA	Zfp622	(-12489)	Retreg1	(+128613)	UM
chr7	139476102	139476103	0.785714	0	11	0	3	CCGGCACCAGAGGGAGCAC	Inpp5a	(+86985)	Nkx6-2	(+106695)	UM
chr5	32147368	32147369	0.782609	4	18	0	1	GAACCGGAAGAGGGCTGCA	Plb1	(-85350)	Fosl2	(+11563)	UM
chr11	74826188	74826189	0.777778	2	7	0	0	CAGCCTCCCGTGGGCAGTG	Mnt	(-4732)			UM
chr12	111642096	111642097	0.777778	2	7	0	0	ACATCAGAAGAGGGCGTCA	Ckb	(+30236)	Mark3	(+67575)	UM
chr18	82790795	82790796	0.777778	1	7	0	1	GCACCGGGAGATGGAGACA	Zfp516	(-120088)	Zfp236	(-97908)	UM
chr4	32574998	32574999	0.777778	2	7	0	0	ACGCCTACTGAGGGCACTG	Gja10	(+27769)	Bach2	(+336187)	UM
chr4	45474891	45474892	0.777778	4	14	0	0	ACGCCTGCAGGAGGTGAAG	Slc25a51	(-66118)	Shb	(+55446)	UM
chr5	72450985	72450986	0.777778	2	7	0	0	TGACCACGAGGTGCCTCAA	Commd8	(-282794)	Corin	(+53225)	UM
chr15	5200023	5200024	0.769231	3	10	0	0	GAGGCAGAAGAGGGCATCG	Ttc33	(+14472)	Ptger4	(+44155)	UM
chr7	16879308	16879309	0.769231	3	10	0	0	TCATCTCCAGAGGGCCCGA	Gng8	(-12470)	Dact3	(+3999)	UM
chr17	24381916	24381917	0.756757	9	28	0	0	CCGCCACTGGATGCCAGTG	Rnps1	(-32766)	Abca3	(+29886)	UM
chr1	72074745	72074746	0.75	2	9	0	1	CATCCACGAGATTGCGGAG	Fn1	(-421568)	Mreg	(+137564)	UM
chr11	108244071	108244072	0.75	2	6	0	0	CGGCCTCCAGGGTGCTGCG	Cacng5	(-329025)	Prkca	(+99848)	UM
chr11	50588676	50588677	0.75	2	6	0	0	AGTCCGGAAGAGGGCATCA	Rufy1	(-157547)	Adamts2	(-13412)	UM
chr11	84721353	84721354	0.75	2	6	0	0	ACGCCAGCAGGGGGAGGCC	Lhx1	(-195811)	Mrm1	(+98169)	UM
chr11	99684040	99684041	0.75	3	9	0	0	TCGCCTCCAGTGGAAGCAA	Krtap4-6	(-18073)	Gm14190	(+6707)	UM
chr15	100816526	100816527	0.75	6	18	0	0	TCACCACGAGAGGTAGCAG	Scn8a	(-54159)	Slc4a8	(+54777)	UM
chr15	74411628	74411629	0.75	5	15	0	0	CACCCTGCAGATGATGGCG	Mroh5	(-571966)	Adgrb1	(-104558)	UM
chr18	54823139	54823140	0.75	4	12	0	0	GGGCCTGGAGGGGTCGACC	Zfp608	(+167035)	Csnk1g3	(+961032)	UM
chr18	61348326	61348327	0.75	3	9	0	0	CCGCCAGGAGGAGTCCCTG	Ppargc1b	(+52112)	Pde6a	(+127837)	UM
chr18	61348326	61348327	0.75	3	9	0	0	TGCCCGCCAGGAGGAGTCC	Ppargc1b	(+52109)	Pde6a	(+127840)	UM
chr4	153069027	153069028	0.75	2	6	0	0	ACTCCTCCAGGGGCCGGTG	Ajap1	(+413778)	Nphp4	(+590891)	UM
chr5	150460023	150460024	0.75	2	6	0	0	AAGCCACAAGAGGGCGTCA	Zar1l	(+58135)	Fry	(+200262)	UM
chr6	91655565	91655566	0.75	7	21	0	0	CTCCAAACAGGGGGCGCCC	Slc6a6	(-28482)	Lsm3	(+139643)	UM
chr8	125765847	125765848	0.75	5	15	0	0	TGACCAGTAGGCAGCGGTG	Ntpcr	(+31650)	Pcnx2	(+132464)	UM
chr8	40977060	40977061	0.75	2	6	0	0	CCGTCTGCAGATGTAGCCA	Pdgfrl	(+50820)	Mtus1	(+156673)	UM
chr9	35452926	35452927	0.75	4	12	0	0	TCACCTGCAGCGGACACTG	Cdon	(+31370)	Gm1113	(+65341)	UM
chr5	33891130	33891131	0.745098	13	38	0	0	CTGACACGAGAGGGAGAGG	Nelfa	(+45285)	Nsd2	(+70403)	UM
chr1	74569071	74569072	0.733333	4	11	0	0	CGAGCTCCGGGGGGTACTG	Zfp142	(+18955)	Plcd4	(+24706)	UM
chr8	121762696	121762697	0.733333	4	11	0	0	AGGCCCTGAGGGGGCGCAG	Jph3	(+32139)	Klhdc4	(+66867)	UM
chr2	115984252	115984253	0.730769	7	19	0	0	GAACCACTTGGTAGCACCG	Meis2	(+80786)	BC052040	(+402545)	UM
chr3	52688442	52688443	0.727273	3	8	0	0	CTGGCAGAAGAGGGAACGC	Cog6	(+328787)	Foxo1	(+420114)	UM
chr8	95098399	95098400	0.727273	9	24	0	0	ACACCCACAGAGGGCGGGG	Katnb1	(+17219)	Kifc3	(+44142)	UM
chr5	151718759	151718760	0.722222	5	13	0	0	CGAGCTCCAGGGGGTACTG	Rfc3	(-67509)			UM
chr1	63304011	63304012	0.714286	2	5	0	0	CGGGCTGTGGGGGACGGTG	Adam23	(-141892)	Zdbf2	(+30738)	UM
chr10	60434431	60434432	0.714286	2	5	0	0	CCCCCTCCGGGGGGTGGGG	Gm17455	(+34704)	Cdh23	(+262060)	UM
chr11	59731606	59731607	0.714286	6	15	0	0	GTTCCACTAGGGGACACGT	Pld6	(+56028)	Mprip	(+69119)	UM
chr12	110969076	110969077	0.714286	2	5	0	0	CCACCGGGAGATGGCGGCC	Ankrd9	(+9968)	Tecpr2	(+79760)	UM
chr14	55066115	55066116	0.714286	2	5	0	0	GAGTCTCTGGGGGGCGGAG	Zfhx2	(+26203)	Ngdn	(+50667)	UM
chr15	97904519	97904520	0.714286	2	5	0	0	GAAGAAGCAGAGGGCGCTG	Hdac7	(-60223)	Vdr	(+3785)	UM
chr17	30947638	30947639	0.714286	2	5	0	0	TTTCCACTCGATGGCACAC	Umodl1	(-7045)	Glp1r	(+45771)	UM
chr17	56401609	56401610	0.714286	2	5	0	0	AGGCCACCCGTGGGCGCTT	Ptprs	(+74868)	Kdm4b	(+75541)	UM
chr3	31491089	31491090	0.714286	2	5	0	0	CGACCACATGGTGGAGCCA	Kcnmb2	(-411622)	Slc7a14	(-180703)	UM
chr4	123589169	123589170	0.714286	0	5	0	2	GGGCCTCTGGGTGGCGCCT	Bmp8a	(-245923)	Macf1	(+95185)	UM
chr9	110449809	110449810	0.714286	2	5	0	0	TGTCCACTGGAGGCCGTCG	Klhl18	(+26876)	Ngp	(+30071)	UM
chr9	110449812	110449813	0.714286	2	5	0	0	TGTCCACTGGAGGCCGTCG	Klhl18	(+26876)	Ngp	(+30071)	UM
chr9	119024440	119024441	0.714286	2	5	0	0	TTTCCGGCAGAGGGCAAGG	Vill	(-28342)	Ctdspl	(+97983)	UM
chrX	11591716	11591717	0.714286	2	5	0	0	AGCACAGCGGAGGGCAGGG	H2al1j	(+263893)	Bcor	(+488838)	UM
chrX	8449667	8449668	0.714286	1	5	0	1	TGACCTCCAGGGGATACCG	Ssxb2	(+12050)	Ssxb1	(+36371)	UM
chr10	62383840	62383841	0.705882	5	12	0	0	TTGTCAGAAGACGGCAGCG	Hk1	(-3941)			UM
chr10	62383846	62383847	0.705882	5	12	0	0	TTGTCAGAAGACGGCAGCG	Hk1	(-3941)			UM
chr12	102368727	102368728	0.705882	5	12	0	0	GGGCCAGCAGGCGGTACAG	Lgmn	(+71083)	Rin3	(+85682)	UM
chr18	89747750	89747751	0.705882	5	12	0	0	CGTCCAATAGATGACTGTG	Dok6	(+21786)	Cd226	(+550311)	UM
chr4	81584156	81584157	0.705882	5	12	0	0	CAGTCACCAGGGGACCGTC	Mpdz	(-141356)	Nfib	(+921145)	UM
chr11	113283544	113283545	0.7	3	7	0	0	TTTCCACGAGGAGTCAGTC	Slc39a11	(+282217)	Sox9	(+501318)	UM
chr11	49142910	49142911	0.7	3	7	0	0	ATGACAGTAGGGAGCGCTG	Olfr1395	(+642)			UM
chr13	69696100	69696101	0.7	3	7	0	0	AGGCCGCAGGGTGGCAACC	Ube2ql1	(+43793)	Nsun2	(+84080)	UM
chr14	121361541	121361542	0.7	0	7	0	3	AGGCCAGAAGAGGGCGTTG	Stk24	(+17787)	Farp1	(+325983)	UM
chr6	115433005	115433006	0.7	3	7	0	0	CGGCCTCTGGGGGACAGGA	Tsen2	(-111667)	Pparg	(+10931)	UM
chr8	124530232	124530233	0.7	3	7	0	0	GTGCCGACAGAGGGCAGCC	Cog2	(+9461)	Agt	(+39478)	UM
chr9	110386110	110386111	0.7	3	7	0	0	CGTGCAGGAGGTGGAGGCT	Ptpn23	(+22111)	Scap	(+52746)	UM
chr1	117026861	117026862	0.69697	8	23	0	2	CGGCCAGGAGGGAGTGTTG	Gm28363	(-670278)	Gm19965	(+223870)	UM
chr13	50311007	50311008	0.695652	7	16	0	0	CGACCTCGAGGGGAAAGAG	Fbxw17	(-106865)	Gm906	(-60691)	UM
chr10	78718461	78718462	0.692308	4	9	0	0	AGGCCGGGAGGTGGTGCAG	Casp14	(-163)			UM
chr11	95782240	95782241	0.692308	4	9	0	0	GAACCAGCTGTGGGCGCTG	Phospho1	(-42254)	B130006D01Rik	(+58659)	UM
chr5	62799291	62799292	0.692308	4	9	0	0	GCCCCACGGGGGGGAGCAA	Arap2	(-33169)	Dthd1	(-14534)	UM
chr7	121956099	121956100	0.692308	4	9	0	0	CCCCCACGAGGTGGTGACG	Cog7	(+25603)	Scnn1b	(+91070)	UM
chr7	16040756	16040757	0.6875	5	11	0	0	CCTCCTCCAGGGGACGGCC	Ehd2	(-73195)	Bicra	(+7159)	UM
chr1	167574048	167574049	0.666667	2	4	0	0	CTGTCCGAAGGAGGCACTA	Lrrc52	(-107265)	Rxrg	(-24339)	UM
chr1	176991189	176991190	0.666667	2	4	0	0	CGTCCAGTGGAGGGCACCA	Sdccag8	(+176521)	Akt3	(+267022)	UM
chr1	83411194	83411195	0.666667	2	4	0	0	CGAGCTCCGGGGGGTACTG	Sphkap	(-2993)			UM
chr1	92981317	92981318	0.666667	4	8	0	0	CGTTCACCAGGGAGAGGCA	Aqp12	(-25025)	Gpr35	(+2387)	UM
chr10	36403289	36403290	0.666667	1	4	0	1	CGTTCAGCAGGAGGAACAG	Amd2	(-691389)	Hs3st5	(-103538)	UM
chr10	62875072	62875073	0.666667	0	8	0	4	GCACCAGAAGAGGGCGTCA	Ccar1	(-82847)	Tet1	(+24040)	UM
chr10	77070263	77070264	0.666667	0	4	0	2	CCTCCAGTAGATGGCGCTG	Slc19a1	(+37057)	Col18a1	(+43436)	UM
chr10	84582580	84582581	0.666667	2	4	0	0	CGCCCACAAGAAGGCATCG	Polr3b	(-39720)	Tcp11l2	(+5946)	UM
chr11	103722785	103722786	0.666667	3	6	0	0	TCGCCAGCTGGGGGAAATA	Gosr2	(-24880)	Wnt9b	(+27043)	UM
chr11	108244088	108244089	0.666667	3	6	0	0	CGGCCTCCAGGGTGCTGCG	Cacng5	(-329025)	Prkca	(+99848)	UM
chr11	113422405	113422406	0.666667	3	6	0	0	CGCCCGCGAGGGGTCGGTT	Slc39a11	(+143358)	Sox9	(+640177)	UM
chr12	107872009	107872010	0.666667	2	4	0	0	CTTCCAGGAGGAGGCGGCC	Bcl11b	(+131587)	3110018I06Rik	(+383383)	UM
chr12	111938034	111938035	0.666667	3	6	0	0	CAGGCAGCAGCTGGCGGAG	Ppp1r13b	(-29930)	2010107E04Rik	(+28854)	UM
chr13	114114654	114114655	0.666667	7	14	0	0	CGCCCGACAGGGGGAAGAC	Ndufs4	(+273608)	Arl15	(+320145)	UM
chr13	56284109	56284110	0.666667	2	4	0	0	CGGACGCCAGCGGGCAGAC	Neurog1	(-31948)	Cxcl14	(+12440)	UM
chr13	74535052	74535053	0.666667	0	4	0	2	TGGCCACAAGGGGGCGGGA	Erap1	(-104510)	Zfp825	(-41088)	UM
chr13	96478879	96478880	0.666667	5	10	0	0	TCGACAGTAGGGAGAGGGA	Ankdd1b	(-7712)	Polk	(+63613)	UM
chr14	115332662	115332663	0.666667	2	4	0	0	TGTGTAGTAGGGGGCGCTC	Gpc5	(+240042)			UM
chr15	101075313	101075314	0.666667	4	8	0	0	CTGCCACCAGCGGGCAGAA	Fignl2	(+3252)	Scn8a	(+204632)	UM
chr15	102319588	102319589	0.666667	4	8	0	0	TGAGCAGCTGGTGACGGCA	Pfdn5	(-6522)	Espl1	(+23301)	UM
chr15	55486568	55486569	0.666667	3	6	0	0	TTTCCTGTTGGTGGCGCTC	Mtbp	(-70834)	Col14a1	(+178824)	UM
chr18	14109665	14109666	0.666667	2	4	0	0	AAATCAGAAGAGGGCGGCA	Gm5160	(-315197)	Zfp521	(-136938)	UM
chr2	27164978	27164979	0.666667	4	8	0	0	CGGGCTCCAGCTGGCGCCA	Dbh	(-249)			UM
chr3	10205897	10205898	0.666667	2	4	0	0	CGGCCTGCAGGAAGCGACT	Gm37389	(-8627)	Fabp4	(+2687)	UM
chr4	131248242	131248243	0.666667	2	4	0	0	CAGCCGGAAGGCGGAACCA	Matn1	(+303860)	Ptpru	(+589986)	UM
chr5	147400691	147400692	0.666667	0	8	0	4	TTACCAGTGTATGGCACCG	Flt3	(-211)			UM
chr6	80179666	80179667	0.666667	4	8	0	0	CGAGCTACAGGGGGTACTG	Lrrtm4	(+160781)			UM
chr8	111405809	111405810	0.666667	4	8	0	0	AGGCCAGAAGATGTCGAAT	Fa2h	(-11991)	Wdr59	(+116255)	UM
chrX	101834984	101834985	0.666667	2	4	0	0	TGGACACGAGGAGAAGCTC	Nhsl2	(-14403)	8030474K03Rik	(+40326)	UM
chr16	33806722	33806723	0.653846	18	34	0	0	CGGCCAGCAGCTGGCAAGT	Itgb5	(-22963)	Muc13	(+12677)	UM
chr12	51859193	51859194	0.647059	6	11	0	0	TGGACTCCTGGGGGCGAAA	Hectd1	(-29663)	Heatr5a	(+112122)	UM
chr1	75475219	75475220	0.642857	5	9	0	0	TGGCCGGCTGGTGGCGGCC	Tmem198	(-4355)	Chpf	(+4046)	UM
chr14	76488877	76488878	0.642857	5	9	0	0	TCGCAGCTAGAGGGAGCCG	Serp2	(+67801)	Tsc22d1	(+73299)	UM
chr15	74150075	74150076	0.642857	5	9	0	0	CATCCTGCAAGAGGCGCTG	Adgrb1	(-366114)	Mroh5	(-310410)	UM
chr16	34440574	34440575	0.642857	5	9	0	0	CAGCCTGGAGGTGGCTCGG	Umps	(-473544)	Kalrn	(+73466)	UM
chr17	65586114	65586115	0.642857	5	9	0	0	AGGTCAGAAGAGGGCGTTA	Tmem232	(-45344)	Vapa	(+27435)	UM
chr4	148961374	148961375	0.642857	5	9	0	0	CGGCCGGAAGGTGCCAGCA	Pex14	(+138506)	Casz1	(+156941)	UM
chr4	148961378	148961379	0.642857	5	9	0	0	CGGCCGGAAGGTGCCAGCA	Pex14	(+138506)	Casz1	(+156941)	UM
chr4	4735155	4735156	0.642857	5	9	0	0	CCTCCTCTGGGGGGCCGTG	Penk	(-596685)	Impad1	(+58193)	UM
chr4	99405710	99405711	0.642857	3	9	0	2	AGACCAGAAGAGGGTGTCG	Foxd3	(-250580)	Gm12689	(+109819)	UM
chr5	134653897	134653898	0.642857	3	9	0	2	TTTCCTGGAGAGGAAGCCG	Eif4h	(-14416)	Limk1	(+34692)	UM
chr8	95451103	95451104	0.642857	5	9	0	0	GTGACAGCTGGGGGCGGGG	Cfap20	(-16240)	Csnk2a2	(+37671)	UM
chr9	110359957	110359958	0.642857	3	9	0	2	AAGCCAGAAGAGGTCGTTA	Scap	(+26607)	Ptpn23	(+48250)	UM
chr12	31537746	31537747	0.64	9	16	0	0	CTACCTCGAGAGGGTGCTG	Cbll1	(-38128)	Slc26a4	(+22225)	UM
chr11	11526105	11526106	0.636364	10	21	0	2	TGTACAGCAGACGGAACTG	4930415F15Rik	(+36842)	4930512M02Rik	(+101716)	UM
chr3	40960759	40960760	0.636364	4	7	0	0	GCACCAGAAGAGGGCGTCA	Larp1b	(+10411)	Pgrmc2	(+122281)	UM
chr5	100685860	100685861	0.636364	0	7	0	4	ACGCCAGAAGAGGGCATCA	Coq2	(-11569)	Hpse	(+33863)	UM
chr8	104638807	104638808	0.636364	4	7	0	0	GAGCCAGTAGGGGCCGTGC	Rrad	(-7486)	Fam96b	(+3152)	UM
chr1	93215946	93215947	0.631579	7	12	0	0	CTGCCTGCAGGAGGCGAGA	Sned1	(-19889)	Crocc2	(+47227)	UM
chr9	115088861	115088862	0.631579	4	12	0	3	CCGCCACAAGAAAGCGCCA	Osbpl10	(+21575)	Stt3b	(+221567)	UM
chr1	165132982	165132983	0.625	0	10	0	6	GTGCCACGTGAGGTCACTG	Xcl1	(-197453)	Tbx19	(+27793)	UM
chr10	121388586	121388587	0.625	3	5	0	0	TGTCCCCCAGACGTCGGCA	Gns	(+23499)	Rassf3	(+87758)	UM
chr12	98865437	98865438	0.625	3	5	0	0	TATTCACCAGATGGCGCTT	Eml5	(+36041)	Zc3h14	(+118454)	UM
chr17	63786645	63786646	0.625	3	5	0	0	AGGCCAGAAGAGGGCGTTG	Fbxl17	(-286634)	A930002H24Rik	(+77140)	UM
chr2	147555641	147555642	0.625	0	5	0	3	TCCACAGGAGGGGGCGTCA	Pax1	(+190653)	Foxa2	(+490301)	UM
chr2	29189766	29189767	0.625	3	5	0	0	TCACCGGCAGCTGGCACAG	Ntng2	(+58278)	Setx	(+64770)	UM
chr2	37796470	37796471	0.625	2	15	0	7	CCTCCAGCAGTGGGAACGG	Crb2	(+20229)	Dennd1a	(+490897)	UM
chr3	117377295	117377296	0.625	3	5	0	0	TAGCCACCAGTGGCCACGG	Plppr5	(-197924)	Plppr4	(-16427)	UM
chr3	135841895	135841896	0.625	12	20	0	0	GAACCTCCAGGAGATGCCG	Slc39a8	(+16114)	Bank1	(+484162)	UM
chr4	135817429	135817430	0.625	0	5	0	3	ACGTCAACAGGGGGCGCTC	Srsf10	(-38325)	Myom3	(+57707)	UM
chr4	138999385	138999386	0.625	3	5	0	0	CGATCCCAAGAGGGCGGAG	Tmco4	(+26486)	Htr6	(+76179)	UM
chr6	12298290	12298291	0.625	3	5	0	0	CAGGCGCCAGATGGAGACA	Phf14	(+372370)	Thsd7a	(+451124)	UM
chr9	47330923	47330924	0.625	3	5	0	0	CTGCCTACGGGTGGCACTT	Cadm1	(-199289)	Gm4791	(+332181)	UM
chrX	56389918	56389919	0.625	3	5	0	0	TTTCCTGAAGATGTCACGA	Gm2174	(-58039)	Smim10l2a	(+15340)	UM
chr1	119173689	119173690	0.615385	5	8	0	0	AGGCCACCAGGTTGACCCG	Gli2	(-120079)	Inhbb	(+248550)	UM
chr11	106639079	106639080	0.615385	0	8	0	5	CAGTCAGTAGAGTGCGCAC	Tex2	(-26155)	Pecam1	(+76309)	UM
chr12	36253260	36253261	0.615385	5	8	0	0	AGTCCGGAAGGTGTCGGTG	Sostdc1	(-60883)	Lrrc72	(-35054)	UM
chr15	78179912	78179913	0.615385	5	8	0	0	GGGCCACCAGAAGGCGTCT	Ift27	(-5810)	Pvalb	(+24319)	UM
chr17	34947658	34947659	0.615385	3	8	0	2	GTGCCAGGTGGTGGCGGCA	Hspa1b	(+11574)	Neu1	(+16411)	UM
chr1	74905647	74905648	0.611111	6	11	0	1	TCGACAGGAGGTGGAGTTC	Cryba2	(-12497)	Cfap65	(+29959)	UM
chr18	65995872	65995873	0.611111	7	11	0	0	AGGCCGGCAGGAGCCAGTC	Cplx4	(-25690)	Lman1	(+6769)	UM
chr4	136896276	136896277	0.611111	0	11	0	7	GTGTTAGCAGGGGGCACCG	C1qc	(-3220)			UM
chr9	119828865	119828866	0.611111	7	11	0	0	CCACCACTAGTGTGCGCAG	Wdr48	(-66007)	Scn11a	(-5011)	UM
chr11	21355548	21355549	0.608696	9	14	0	0	TCGTCAGCAGGTGTTACCC	Ugp2	(+14936)	Vps54	(+116260)	UM
chr2	16938160	16938161	0.608696	9	14	0	0	TTGCCACCGGGTGTCTGCT	Plxdc2	(+581855)	Nebl	(+792884)	UM
chr1	51011093	51011094	0.6	2	3	0	0	ACACCAGAAGAGGGCATCG	Cavin2	(-278024)	Tmeff2	(+83583)	UM
chr1	62068838	62068839	0.6	4	6	0	0	TTATCTAAAGATGGCGGTG	Nrp2	(-634858)	Pard3b	(+430020)	UM
chr1	92378648	92378649	0.6	6	9	0	0	ACACCAGAAGAGGGTATCG	Hdac4	(-198316)	Ndufa10	(+95203)	UM
chr10	21660501	21660502	0.6	2	3	0	0	AGGTCAGCAGGAGTCGGAA	Sgk1	(-221677)	1700020N01Rik	(+67362)	UM
chr10	42731845	42731846	0.6	2	3	0	0	CGAACACAAGGAGTCACAA	Sec63	(-29659)	Ostm1	(+52921)	UM
chr10	90628233	90628234	0.6	4	6	0	0	CTGGCATCAGGAGGCACGG	Anks1b	(+51724)	Apaf1	(+454529)	UM
chr12	88718864	88718865	0.6	2	3	0	0	TGGCCTGCGGGAGTCAGTT	Nrxn3	(-75641)	Adck1	(+358215)	UM
chr13	57916139	57916140	0.6	4	6	0	0	ACCTCAGAAGGGGGCGATG	Spock1	(-7870)	Klhl3	(+186283)	UM
chr13	70370188	70370189	0.6	4	6	0	0	ATGGCACTAGAGGACAACG	Ice1	(+267437)	Med10	(+560356)	UM
chr14	14103196	14103197	0.6	6	9	0	0	TGACCTGCTGGGGTCGGGG	Psmd6	(+17782)	Atxn7	(+90711)	UM
chr15	100936457	100936458	0.6	2	3	0	0	CGTCCTCCCGGTGGCTGCC	Scn8a	(+65774)	Fignl2	(+142110)	UM
chr16	8346474	8346475	0.6	4	6	0	0	AAGGCAGCGGGTGGAACTG	Tmem114	(+78663)			UM
chr17	3833956	3833957	0.6	2	3	0	0	TGCCCTGCAGGTGGTCCGG	Nox3	(-137703)			UM
chr17	51604306	51604307	0.6	4	6	0	0	GTGACAGCAGAGGGACCCG	Tbc1d5	(-425147)	Satb1	(+228357)	UM
chr17	64528610	64528611	0.6	2	3	0	0	CAGACACGAGAGGGAGAAG	Pja2	(-196692)	Man2a1	(-72128)	UM
chr19	44304504	44304505	0.6	6	9	0	0	AAGTCATTAGGAGGCGCCC	Scd4	(-28582)	Scd2	(+10834)	UM
chr19	5793628	5793629	0.6	2	3	0	0	ACACCAGAAGAGGGCGTCA	Scyl1	(-22233)	Frmd8	(+81640)	UM
chr2	101843333	101843334	0.6	2	3	0	0	CTCTCGCCAGGGGACAGTC	Prr5l	(-45622)	Commd9	(-42924)	UM
chr2	108733602	108733603	0.6	2	3	0	0	TGACCACGAGGAGGTGGAA	Mettl15	(+544690)			UM
chr2	14110526	14110527	0.6	2	3	0	0	CTACCACGGGAGGGAAGCA	Tmem236	(-63999)	Stam	(+36426)	UM
chr2	168929888	168929889	0.6	0	3	0	2	CCACCGCTAGGTGGCTACT	Sall4	(-162683)	Zfp64	(+25388)	UM
chr2	75622538	75622539	0.6	2	3	0	0	TGGCCACCGGGTTGCAAGG	Hnrnpa3	(-36724)	Mtx2	(+796734)	UM
chr3	100366630	100366631	0.6	2	3	0	0	CTTCAGCCAGAGGGCGGGG	Wdr3	(-204229)	Fam46c	(+122688)	UM
chr3	130181713	130181714	0.6	7	12	0	1	CAGACAGCGGATGGAAGGA	Col25a1	(+821)			UM
chr4	135562957	135562958	0.6	4	6	0	0	CCCCCGGCTGGTGGCAGTA	Grhl3	(+10677)	Stpg1	(+66966)	UM
chr4	30505079	30505080	0.6	0	3	0	2	CGGCCACCAGTGGGAAGAG	NONE				UM
chr4	45736365	45736366	0.6	4	6	0	0	TCGCCCCAGGGGGGCACCA	Shb	(-206028)	Aldh1b1	(-62664)	UM
chr4	53282940	53282941	0.6	2	3	0	0	ATCCCGCCTGAGGGCAGTG	Slc44a1	(-157477)	Abca1	(-123041)	UM
chr4	6647226	6647227	0.6	2	3	0	0	CGAGCTCCGGGGGGTACTG	Nsmaf	(-192954)	Tox	(+343574)	UM
chr5	122030189	122030190	0.6	8	12	0	0	GGGACAGAAGGGGACAGCG	Cux2	(+19653)	Fam109a	(+181203)	UM
chr5	133385676	133385677	0.6	2	3	0	0	TGGCCCCCAGGGAACGGTA	Gatsl2	(-714029)			UM
chr5	138167347	138167348	0.6	6	9	0	0	CTGACTTTAGAGGGCGGTG	Ap4m1	(-4649)			UM
chr5	143324919	143324920	0.6	2	3	0	0	GTGCCTCCAGAGGGCCGTG	E130309D02Rik	(-9566)	Zdhhc4	(+4330)	UM
chr5	147237726	147237727	0.6	1	3	0	1	CGCCCACTGGTTGGCAGAG	Pdx1	(-32241)	Gsx1	(+49022)	UM
chr5	22380970	22380971	0.6	6	9	0	0	CGTCCAATGGATGGCTGTG	Reln	(-36260)	Orc5	(+169413)	UM
chr5	43356020	43356021	0.6	2	3	0	0	TCACCCCCAGATGGCGCGC	C1qtnf7	(-159510)	Cpeb2	(+122858)	UM
chr5	72803760	72803761	0.6	0	3	0	2	TCCCCACCGGGGGGGGGCG	Txk	(-67157)	Tec	(+64685)	UM
chr6	115931010	115931011	0.6	2	3	0	0	TGGCCTGCTGGGGACGCCA	Rho	(-732)			UM
chr6	88585306	88585307	0.6	4	6	0	0	GCGCCAGTAGAAGTCGAAG	Sec61a1	(-66394)	Kbtbd12	(+42143)	UM
chr7	68312627	68312628	0.6	2	3	0	0	TCAACAGCGGGTGGAAGAG	Fam169b	(+38787)	Arrdc4	(+436615)	UM
chr8	13000167	13000168	0.6	2	3	0	0	TGACCCCGAGGGGGTTGCG	F7	(-25858)	Mcf2l	(+84283)	UM
chr8	78547748	78547749	0.6	2	3	0	0	CTCACAGCAGAGGGGGGCG	Slc10a7	(+38389)	Lsm6	(+273383)	UM
chr8	98480308	98480309	0.6	2	3	0	0	CGACCACTGGAGTGAGGTC	Cdh8	(+936171)			UM
chrX	11629859	11629860	0.6	4	6	0	0	TGGCCGGTGGGAGGAAATA	H2al1j	(+302033)	Bcor	(+450698)	UM
chrX	42556289	42556290	0.6	2	3	0	0	CCATCCGCAGGTGGCAGAA	Sh2d1a	(+53789)	Tenm1	(+611552)	UM
chr8	105929837	105929838	0.592593	11	16	0	0	TGGCAACGAGAGGAAGCCC	Ctrl	(+4027)	Pskh1	(+29394)	UM
chr11	97136432	97136433	0.590909	9	13	0	0	CGGCCAGCCGATGGCAGTG	Tbx21	(-21101)	Tbkbp1	(+13280)	UM
chr2	10309646	10309647	0.589744	16	23	0	0	CATACAGGAGAAGGCGCAG	Sfmbt2	(-62798)	Itih5	(+156081)	UM
chr1	46473360	46473361	0.588235	6	10	0	1	CGGCCAGAAGGGAGTTCCG	Dnah7c	(+47760)	Slc39a10	(+380694)	UM
chr12	33534799	33534800	0.588235	7	10	0	0	TGAGCTCCGGGGGGAACTG	Ferd3l	(-393627)	Twistnb	(+105163)	UM
chr16	90845773	90845774	0.588235	7	10	0	0	CAGACACTCGGGGGTGGGG	Eva1c	(+14660)	1110004E09Rik	(+89054)	UM
chr11	34106508	34106509	0.583333	5	7	0	0	AGGTCGGCAGAGGGCCCCA	Lcp2	(+59584)	Foxi1	(+101585)	UM
chr11	87804209	87804210	0.583333	5	7	0	0	TCTCCTCCGGAGGCCACCA	Mpo	(+10627)	Lpo	(+21905)	UM
chr11	88213470	88213471	0.583333	5	7	0	0	GCACCAGAAGAGGGCGTCA	Ccdc182	(-80582)	Mrps23	(+9088)	UM
chr15	95232555	95232556	0.583333	6	14	0	4	CGTGCACGAGGGGAAAGTG	Nell2	(+296153)	Tmem117	(+603368)	UM
chr18	76349525	76349526	0.583333	5	7	0	0	TCTTCAGCAGGTAGCGGAA	Skor2	(-506874)	Smad2	(+107951)	UM
chr19	4132534	4132535	0.583333	5	7	0	0	CGGCCTGCAGAGAGCGTCA	Aip	(-6668)	Cabp4	(+7083)	UM
chr5	144613834	144613835	0.583333	5	7	0	0	AAGACACCAGAAGGCGCCA	Nptx2	(+67938)	Tmem130	(+147809)	UM
chr5	50679664	50679665	0.583333	5	7	0	0	CAGCCAGAAGGAGACGCCT	Adgra3	(-620664)	Ppargc1a	(+874252)	UM
chr1	120556486	120556487	0.578947	8	11	0	0	AGGCCAGAAGAGGGCGTCA	Marco	(-51468)	En1	(-45926)	UM
chr16	17168585	17168586	0.578947	8	11	0	0	CGCACAGAAGAGGGTGTTA	Ccdc116	(-21348)	Ube2l3	(+34072)	UM
chr10	67670255	67670256	0.576923	11	15	0	0	ACCCCACAAGAGGACACCG	Ado	(-121309)	Zfp365	(+242398)	UM
chr1	89118383	89118384	0.571429	6	8	0	0	CTGCCACCGGCTGGAACCA	Agap1	(-336424)	Sh3bp4	(+47967)	UM
chr10	61672031	61672032	0.571429	6	8	0	0	CGTCCTGTGGAGGGAAGTC	Sar1a	(-8287)	Ppa1	(+23471)	UM
chr12	28357925	28357926	0.571429	3	4	0	0	GCGCCAGCAGAGGGGAACA	Dcdc2c	(+190419)			UM
chr12	65342219	65342220	0.571429	6	8	0	0	TGACCACAAGCGGGAAGCA	Wdr20rt	(+116704)	Rpl10l	(+942180)	UM
chr13	62979427	62979428	0.571429	6	8	0	0	CGGCCTGGGGGAGGCAGGG	Fbp1	(-91137)	Fancc	(+452306)	UM
chr13	63994358	63994359	0.571429	6	8	0	0	CAGTCAGTAGAGGGACGTG	Hsd17b3	(+94836)	Ercc6l2	(+179062)	UM
chr14	65301201	65301202	0.571429	3	4	0	0	CGGCCAGATGGTGTCGACT	Zfp395	(-57483)	Fbxo16	(+34575)	UM
chr17	80982484	80982485	0.571429	3	4	0	0	ATAGCACCAGATGGCATCG	Tmem178	(+37861)	Thumpd2	(+82592)	UM
chr19	8664134	8664135	0.571429	3	4	0	0	GAGCCTCGAGAGGGAGGAG	Chrm1	(+127)			UM
chr3	127521309	127521310	0.571429	2	4	0	1	GGCCCAGCAGAAGGAGCGA	Ank2	(-112258)	Larp7	(+32032)	UM
chr3	9997567	9997568	0.571429	3	4	0	0	TGGCCTGGAGCTGGCACCG	Pag1	(-163897)	Fabp5	(-14972)	UM
chr4	131248249	131248250	0.571429	3	4	0	0	CAGCCGGAAGGCGGAACCA	Matn1	(+303860)	Ptpru	(+589986)	UM
chr5	116893512	116893513	0.571429	6	8	0	0	GGGGCAAGAGGGGGCGGAG	Srrm4	(-301701)	Suds3	(+222595)	UM
chr9	121983719	121983720	0.571429	0	4	0	3	AGGCCCCCTGGTGGCGATA	Pomgnt2	(+12284)	Fam198a	(+32737)	UM
chr11	93333642	93333643	0.5625	7	9	0	0	AGCCCAATAGATGGCACGT	Car10	(+234360)	Utp18	(+552116)	UM
chr5	74937260	74937261	0.5625	7	9	0	0	AGGCCGGGAGATGGCAACT	Lnx1	(-251469)	Chic2	(+107518)	UM
chr14	48075497	48075498	0.56	11	14	0	0	CAGTCTCTAGAAGGCACGC	Peli2	(-45364)	Ktn1	(+427057)	UM
chr10	91162612	91162613	0.555556	8	10	0	0	AAGCCAGCAAGGGGCGGGG	Slc25a3	(-38559)	Tmpo	(+8960)	UM
chr11	106929136	106929137	0.555556	0	10	0	8	AAGCCAGAAGAGGGCGTCA	Smurf2	(-8672)	Kpna2	(+70399)	UM
chr11	43909682	43909683	0.555556	4	5	0	0	GAGACAGAGGGGGGCGTTA	Il12b	(-490375)	Adra1b	(-8478)	UM
chr11	6676904	6676905	0.555556	4	5	0	0	ACCCCAGCAGGCGGCAGGC	Adcy1	(-386582)	Ramp3	(+18386)	UM
chr14	121603210	121603211	0.555556	4	5	0	0	GTTCCACAAGGGGACGTTG	Slc15a1	(-97962)	Dock9	(+95201)	UM
chr14	70769702	70769703	0.555556	0	5	0	4	GAACCACAAGGGGGCGCCC	Dok2	(-4596)	Xpo7	(-3080)	UM
chr17	78149467	78149468	0.555556	4	5	0	0	GGTCCAGAAGGCGGTGCCA	Crim1	(-50778)			UM
chr2	132568048	132568049	0.555556	1	5	0	3	ACACCAGAAGAGGGCGTCA	Prokr2	(-182654)	Gpcpd1	(+10194)	UM
chr3	135021018	135021019	0.555556	0	5	0	4	AACCCACAAGAGGGCGGTA	Cenpe	(-191513)	Tacr3	(+192017)	UM
chr4	14656554	14656555	0.555556	4	5	0	0	CGAGCTCTGGGGGGTACTG	Slc26a7	(-34741)	Lrrc69	(+139514)	UM
chr4	32221164	32221165	0.555556	4	5	0	0	CAGACGCCAGGAGTCGGAG	Bach2	(-17634)	Map3k7	(+257073)	UM
chr6	33071994	33071995	0.555556	4	5	0	0	TTTCCAGCAGAGGATGCGA	Exoc4	(-177083)	Chchd3	(-11742)	UM
chr8	11296787	11296788	0.555556	4	5	0	0	TCAGCGCCAGGGGACAGTC	Irs2	(-288325)	Col4a2	(-16022)	UM
chr8	47919995	47919996	0.555556	4	5	0	0	GGTTCAGAAGAGGGCGTCA	Wwc2	(+70550)	Cldn22	(+95519)	UM
chr18	34368469	34368470	0.55	9	11	0	0	CGTACACCAGGGGCCGGTG	Reep5	(+4954)	Srp19	(+37316)	UM
chr1	59760947	59760948	0.548387	14	17	0	0	TCGCCGGGTGGTGGTGGCG	Bmpr2	(-2460)			UM
chr1	172344618	172344619	0.545455	1	6	0	4	CGGCCAGAAGAGGGCGTCA	Pigm	(-31922)	Kcnj10	(+3414)	UM
chr14	29645242	29645243	0.545455	5	6	0	0	CTACCTCTAAGGGGAGCCG	Cacna2d3	(+76613)	Lrtm1	(+627043)	UM
chr18	38997564	38997565	0.545455	5	6	0	0	AGGGCTGCAGAGGTCGGGA	Arhgap26	(+4425)	Nr3c1	(+493104)	UM
chr3	83475668	83475669	0.545455	5	6	0	0	CGACCTATAGATGGCAAAC	Sfrp2	(-290661)	Dchs2	(+347712)	UM
chr7	42454830	42454831	0.545455	0	12	0	10	CAGACAGTAGAGGGCGCTG	4933421I07Rik	(-6716)	Zfp141	(+50890)	UM
chr1	62659593	62659594	0.541667	11	13	0	0	TGGCCGCCAGAGGGATCTG	Nrp2	(-44113)			UM
chr15	95232561	95232562	0.541667	7	13	0	4	CGTGCACGAGGGGAAAGTG	Nell2	(+296153)	Tmem117	(+603368)	UM
chr1	122595974	122595975	0.538462	6	7	0	0	CGAGCTCCGGGGGGTACTG	NONE				UM
chr18	56629543	56629544	0.538462	6	7	0	0	ACTCCAGAAGAAGGCGTCA	Lmnb1	(-78264)	Tex43	(+41199)	UM
chr5	140086992	140086993	0.538462	6	7	0	0	CAGCCAGACGGAGGCGGCC	Elfn1	(+179055)	Mad1l1	(+234554)	UM
chr6	29928738	29928739	0.538462	6	7	0	0	CGTCCAGTAGAAAGCGAAG	Nrf1	(-119301)	Strip2	(+11717)	UM
chr11	66985836	66985837	0.533333	7	8	0	0	TGTTCAACAGATGGCCGTG	Tmem220	(-39311)	9130409J20Rik	(+29205)	UM
chr12	85436155	85436156	0.533333	7	8	0	0	CTGTCACCAGACGGAGCCG	Tmed10	(-61317)	Fos	(-37726)	UM
chr12	85436161	85436162	0.533333	7	8	0	0	CTGTCACCAGACGGAGCCG	Tmed10	(-61317)	Fos	(-37726)	UM
chr3	129434225	129434226	0.533333	7	8	0	0	TCTCCAGCAGGGGCCGCAG	Enpep	(-101511)	Elovl6	(-98155)	UM
chr12	91740750	91740751	0.529412	5	9	0	3	TCTGCCGTAGGGGGCACTG	Gtf2a1	(-150738)	Ston2	(+45689)	UM
chr19	25498566	25498567	0.529412	8	9	0	0	AGGCCACAAGAGAGCGTTG	Dmrt1	(-7046)	Kank1	(+261597)	UM
chr19	31684631	31684632	0.529412	7	9	0	1	TACCCACTCGGAGGCAGTG	A1cf	(-184133)	Prkg1	(-20261)	UM
chr5	114113533	114113534	0.529412	0	9	0	8	TAAACAGCAGGAGGCGCTA	Usp30	(+13224)	Alkbh2	(+14637)	UM
chr8	80935303	80935304	0.529412	8	9	0	0	AAGCCACCAGGCAGCACGC	Gab1	(-54792)	Usp38	(+79617)	UM
chr13	105237537	105237538	0.526316	9	10	0	0	AAGGCCGTAGGTGGCACAA	Rnf180	(+55480)	4933425L06Rik	(+155412)	UM
chr5	122668758	122668759	0.526316	9	10	0	0	CAACCCCGAGGAGGCAGAA	P2rx4	(-38788)	P2rx7	(+24845)	UM
chr8	120572742	120572743	0.526316	6	10	0	3	TGAACGGCAGGTGGCGACG	Gins2	(+16553)	Gse1	(+84304)	UM
chr5	72244359	72244360	0.521739	11	12	0	0	TCGCCAGAAGGTGGCAGCT	Commd8	(-76163)	Corin	(+259856)	UM
[truncated: 606 more rows]
